# Supplementary material for: A harmonized meta-knowledgebase of clinical interpretations of somatic genomic variants in cancer
Source: Nat Genet. 2020 Apr 3;52(4):448–57. doi: 10.1038/s41588-020-0603-8 (PMC7127986; doi:10.1038/s41588-020-0603-8)
Supplement: Supplementary file 3 — Supplementary Tables 1–9 [file 41588_2020_603_MOESM3_ESM.xlsx]

## Sheet: ST1 - Interpretation Resources
Supplementary Table 1 - Knowledgebases Containing Interpretations of Genomic Variants in Cancers
Resource name	Primary institute	Constituent Knowledgebase	VICC member	Cancer focused	Interpretation trial matching	Therapeutic evidence	Predisposing evidence	Diagnostic evidence	Prognostic evidence	Variant emphasis	URL
Cancer Genome Interpreter (CGI)	Institute for Research in Biomedicine, Barcelona, Spain	x	x	x		x				Somatic	https://www.cancergenomeinterpreter.org/home
Clinical Interpretation of Variants in Cancer (CIViC)	Washington University School of Medicine (WashU)	x	x	x		x	x	x	x	Majority Somatic	www.civicdb.org
JAX Clinical Knowledgebase (CKB)	The Jackson Laboratory	x	x	x	x	x	x	x	x	Somatic	https://ckb.jax.org/
Molecular Match (MM)	Molecular Match	x	x	x	x	x			x	Somatic	https://app.molecularmatch.com/
OncoKB	Memorial Sloan Kettering Cancer Center	x	x	x		x				Somatic	http://oncokb.org/#/
Precision Medicine Knowledgebase (PMKB)	Weill Cornell Medical College	x	x	x		x	x	x	x	Somatic	https://pmkb.weill.cornell.edu/
BRCA exchange	GA4GH	x	x	x			x			Germline	http://brcaexchange.org/
Cancer Driver Log (CanDL)	Ohio State University (OSU) / James Cancer Hospital		x	x		x				Somatic	https://candl.osu.edu/
Gene Drug Knowledge Database	Synapse		x	x		x		x	x	Somatic	https://www.synapse.org/#!Synapse:syn2370773/wiki/62707
MatchMiner	Dana-Farber Cancer Institute		x	x	x					Somatic	http://bcb.dfci.harvard.edu/knowledge-systems/
COSMIC Drug Resistance Curation	Wellcome Trust Sanger Institute			x		x				Somatic	http://cancer.sanger.ac.uk/cosmic/drug_resistance
My Cancer Genome	Vanderbilt University			x	x	x		x	x	Somatic	https://www.mycancergenome.org/
NCI Clinical Trials	National Cancer Institute of the National Institutes of Health			x	x					Somatic	www.cancer.gov/about-cancer/treatment/clinical-trials
Personalized Cancer Therapy Database	MD Anderson Cancer Center			x	x	x	x	x	x	Somatic	https://pct.mdanderson.org/#/home
ClinGen Knowledge Base	ClinGen						x			Germline	https://www.clinicalgenome.org/resources-tools/
ClinVar	National Center for Biotechnology Information (NCBI)					x	x			All variants	http://www.ncbi.nlm.nih.gov/clinvar/
Pharmacogenomics Knowledgebase (PharmGKB)	Stanford University					x				Germline	https://www.pharmgkb.org/
The Human Gene Mutation Database (HGMD)	Institute of Medical Genetics in Cardiff						x			Germline	http://www.hgmd.cf.ac.uk
Constituent Knowledgebases are searchable in the meta-kb resource
VICC members are contributors to the design and analysis of the harmonized interpretation data
Cancer focused indicates that the knowledgebase primarily or exclusively describes interpretations of cancers
Interpretation trial matching indicates that variants are matched to ongoing clinical trials

## Sheet: ST2 - ERBB2 Interpretation URLs
Supplementary Table 2 - Interpretations Matching ERBB2 Y772_A775dup with Primary Record URLs
Resource	ERBB2 Variant	Evidence	Document ID	Interpretation	URL
CIViC	M774INSAYVM	Level B, 2-star	PMID:25899785	Does not support sensitivity/response to Dacomitinib in NSCLC	https://civicdb.org/links/evidence/1893
	M774INSAYVM	Level C, 4-star	PMID:26559459	Supports sensitivity/response to Afatinib in Lung Adenocarcinoma	https://civicdb.org/links/evidence/1045
	M774INSAYVM	Level C, 3-star	PMID:22325357	Supports sensitivity/response to Afatinib in Lung Adenocarcinoma	https://civicdb.org/links/evidence/1888
	M774INSAYVM	Level C, 3-star	PMID:25789838	Supports sensitivity/response to Trastuzumab Emtansine in Lung Adenocarcinoma	https://civicdb.org/links/evidence/1125
	M774INSAYVM	Level D, 3-star	PMID:19122144	Supports sensitivity/response to Afatinib and Rapamycin (combination) in NSCLC	https://civicdb.org/links/evidence/960
	Kinase Domain Mutation	Level C, 4-star	PMID:26598547	Supports sensitivity/response to Trastuzumab in Lung Adenocarcinoma	https://civicdb.org/links/evidence/1043
	Kinase Domain Mutation	Level C, 3-star	PMID:22325357	Supports sensitivity/response to Afatinib in Lung Adenocarcinoma	https://civicdb.org/links/evidence/959
OncoKB	Exon 20 Insertions	Level 4	10.1158/1538-7445.AM2016-2644	Supports response to AP32788 in Non-Small Cell Lung Cancer	http://oncokb.org/#/gene/ERBB2/variant/Exon%2020%20insertions
	Oncogenic Mutations	Level 3A	PMID:23220880	Supports response to Neratinib in Breast Cancer and Non-Small Cell Lung Cancer	http://oncokb.org/#/gene/ERBB2/variant/Oncogenic%20Mutations
			10.1158/1538-7445.AM2017-CT001
CGI	inframe ins. A775YVMA	Early trials	10.1200/JCO.2017.35.15_suppl.8510	Responsive to Ado-Trastuzumab Emtansine in Lung Cancer	https://www.cancergenomeinterpreter.org/biomarkers
	inframe ins. A775YVMA	Early trials	10.1158/1538-7445.AM2017-CT001	Responsive to Neratinib in Cancer
	proximal exon 20	Early trials	PMID:26598547	Responsive to Afatinib, Neratinib, Lapatinib, or Trastuzumab in Lung Adenocarcinoma
			10.1200/JCO.2017.35.15_suppl.9071
PMKB	exon(s) 20 insertion	Tier 2	PMID:22761469	Associated with sensitivity to some ERBB2 inhibitors in Lung Adenocarcinoma	https://pmkb.weill.cornell.edu/therapies/220
			PMID:16818618
			PMID:25152623
JaxCKB	Y772_A775dup	Clinical Study	PMID:26964772	Conflicting response to afatinib in Lung Adenocarcinoma	https://ckb.jax.org/molecularProfile/show/3148
	Y772_A775dup	Phase II	PMID:29420467	Predicted sensitive to neratinib in Her2-receptor negative breast cancer
	Y772_A775dup	Phase II	PMID:29420467	Predicted resistant to neratinib in urinary bladder cancer and non-small cell lung carcinoma
	Y772_A775dup	Preclinical	PMID:26545934	Sensitive to afatinib in lung cancer
	Y772_A775dup	Preclinical	PMID:26545934	No benefit to gefitinib in lung cancer
	Y772_A775dup	Preclinical	PMID:28363995	Sensitive to neratinib in advanced solid tumor
	exon 20 insertion	Clinical Study	PMID:28167203	Predicted sensitive to afatinib or trastuzumab in non-small cell lung carcinoma	https://ckb.jax.org/molecularProfile/show/22000
	exon 20 insertion	Clinical Study	PMID:26964772	Predicted sensitive to afatinib in lung adenocarcinoma
	exon 20 insertion	Phase II	PMID:29420467	Predicted sensitive to neratinib in Her2-receptor negative breast cancer
	exon 20 insertion	Phase II	PMID:29420467	No benefit to neratinib in non-small cell lung carcinoma
	exon 20 insertion	Preclinical	10.1158/1538-7445.AM2016-2644	Sensitive to AP32788 in advanced solid tumor
MolecularMatch	Y772_A775dup	Level 1B	PMID:22325357, 26964772	Confers sensitivity to Afatinib in patients with Neoplasm of lung	https://app.molecularmatch.com/?k=026de84d-08f8-455c-a956-ede35b6038dd#sk/HkW4uBYf7
	Y772_A775dup	Level 2C	PMID:26598547	Confers sensitivity to Trastuzumab in patients with Neoplasm of lung
	Y772_A775dup	Level 2D	PMID:22325357	Confers sensitivity to Afatinib in patients with Neoplasm of breast	https://app.molecularmatch.com/?k=026de84d-08f8-455c-a956-ede35b6038dd#sk/B13vdSYf7
	A775_G776insYVMA	Level 1A	PMID:26559459, 22325357, 26545934	Confers sensitivity to Afatinib in patients with Neoplasm of lung	https://app.molecularmatch.com/?k=026de84d-08f8-455c-a956-ede35b6038dd#sk/SkIsdrtz7
	A775_G776insYVMA	Level 2C	PMID:23610105, 26964772, 22908275	Confers sensitivity to Afatinib in patients with Neoplasm of breast	https://app.molecularmatch.com/?k=026de84d-08f8-455c-a956-ede35b6038dd#sk/HJ6FdSYf7
	A775_G776insYVMA	Level 2D	PMID:17311002, 22908275	Confers sensitivity to Neratinib in patients with Neoplasm of breast
Bolded publications describe this variant in multiple knowledgebases

## Sheet: ST3 - Harmonization effect
Supplementary Table 3 - Counts and Overlap of Elements Before and After Harmonization
Resource	Non-harmonized genes	Harmonized genes	Non-harmonized variants	Harmonized Variants	Non-harmonized diseases	Harmonized diseases	Non-harmonized drugs	Harmonized drugs
CGI (unique)	183	182	283	1600	89	135	347	200
CIViC (unique)	296	296	710	850	194	190	352	313
JAX-CKB (unique)	108	107	0	725	206	205	730	542
MolecularMatch (unique)	129	109	427	676	15	12	122	110
OncoKB (unique)	45	44	0	652	37	36	86	77
PMKB (unique)	42	42	161	164	123	46	0	0
Summary
Terms Evaluated	803	780	1581	4667	664	624	1637	1242
Unique Terms	442	419	1455	3437	486	410	1305	791
Overlap (%)	0.449564	0.462821	0.0796964	0.263553	0.268072	0.342949	0.20281	0.363124
Non-harmonized elements (columns B, D, F, H) are counted without any harmonization protocols
Harmonized elements (columns C, E, G, I) are counted after running the harmonization protocols described by this work
Resource counts (rows 3-8) are the cardinality of the set of unique elements for each resource and element
Aggregate counts (row 11) are the sums of unique element counts (rows 3-8)
Unique Aggregate counts (row 12) are the unique counts of all terms for that element (rows 3-8)
Overlap (row 13) is a measure of element uniqueness across all resources, calculated as 1 - ( row 12 / row 11 ) and expressed as a percentage
See Online Methods - Evaluating non-harmonized aggregate content for details and formulae

## Sheet: ST4 - Disease interpretations
Supplementary Table 4 - Knowledgebase Interpretation Counts and Top-Level Terms by Disease
Disease Ontology Disease Name	Disease Ontology ID	TopNode Disease Name	TopNode Disease Ontology ID	CGI	CIViC	JAX-CKB	MM	OncoKB	PMKB
adrenal carcinoma	DOID:3950	adrenal gland cancer	DOID:3953	0	0	1	0	0	0
adrenal gland pheochromocytoma	DOID:0050892	adrenal gland cancer	DOID:3953	0	7	0	0	0	0
adrenocortical carcinoma	DOID:3948	adrenal gland cancer	DOID:3953	0	1	1	0	0	0
pseudomyxoma peritonei	DOID:3559	appendix cancer	DOID:11239	0	2	0	0	0	0
acoustic neuroma	DOID:12689	benign neoplasm	DOID:0060072	0	1	0	0	0	0
adrenal adenoma	DOID:656	benign neoplasm	DOID:0060072	2	0	0	0	0	0
benign mesothelioma	DOID:2645	benign neoplasm	DOID:0060072	6	0	0	0	0	0
biliary tract neoplasm	DOID:0050625	benign neoplasm	DOID:0060072	7	0	0	0	0	0
bladder transitional cell papilloma	DOID:6933	benign neoplasm	DOID:0060072	0	0	2	0	0	0
bone epithelioid hemangioma	DOID:6610	benign neoplasm	DOID:0060072	0	1	0	0	0	0
craniopharyngioma	DOID:3840	benign neoplasm	DOID:0060072	0	0	0	0	0	2
ganglioglioma	DOID:5078	benign neoplasm	DOID:0060072	0	2	0	0	0	0
hemangioma	DOID:255	benign neoplasm	DOID:0060072	0	0	1	0	0	0
hepatocellular adenoma	DOID:0050868	benign neoplasm	DOID:0060072	0	0	1	0	0	0
kidney angiomyolipoma	DOID:8411	benign neoplasm	DOID:0060072	3	0	0	0	0	0
neurilemmoma	DOID:3192	benign neoplasm	DOID:0060072	16	0	0	0	0	0
rectal neoplasm	DOID:1984	benign neoplasm	DOID:0060072	0	0	0	366	0	0
von Hippel-Lindau disease	DOID:14175	benign neoplasm	DOID:0060072	0	566	0	0	0	0
bile duct adenocarcinoma	DOID:4896	bile duct cancer	DOID:4606	0	1	0	0	0	0
cholangiocarcinoma	DOID:4947	bile duct cancer	DOID:4606	3	9	11	0	1	3
hilar cholangiocellular carcinoma	DOID:5246	bile duct cancer	DOID:4606	0	0	1	0	0	0
intrahepatic cholangiocarcinoma	DOID:4928	bile duct cancer	DOID:4606	0	1	8	0	0	0
bone Ewing's sarcoma	DOID:3368	bone cancer	DOID:184	0	8	0	0	0	0
chordoma	DOID:3302	bone cancer	DOID:184	0	1	2	0	0	0
Ewing sarcoma	DOID:3369	bone cancer	DOID:184	0	5	0	0	0	0
extraosseous Ewing's sarcoma	DOID:4232	bone cancer	DOID:184	0	0	1	0	0	0
osteosarcoma	DOID:3347	bone cancer	DOID:184	3	2	22	0	0	0
atypical teratoid rhabdoid tumor	DOID:2129	brain cancer	DOID:1319	0	0	3	0	0	0
brain glioblastoma multiforme	DOID:3073	brain cancer	DOID:1319	0	0	1	0	0	0
brain glioma	DOID:0060108	brain cancer	DOID:1319	0	19	1	0	0	0
medulloblastoma	DOID:0050902	brain cancer	DOID:1319	6	7	6	0	0	2
parietal lobe ependymoma	DOID:0050903	brain cancer	DOID:1319	0	1	0	0	0	0
breast adenocarcinoma	DOID:3458	breast cancer	DOID:1612	81	0	4	0	0	0
breast cancer	DOID:1612	breast cancer	DOID:1612	0	185	314	583	7	0
breast carcinoma	DOID:3459	breast cancer	DOID:1612	0	1	6	0	0	0
breast papillary carcinoma	DOID:5592	breast cancer	DOID:1612	0	0	1	0	0	0
estrogen-receptor negative breast cancer	DOID:0060076	breast cancer	DOID:1612	0	1	2	0	0	0
estrogen-receptor positive breast cancer	DOID:0060075	breast cancer	DOID:1612	0	10	18	0	0	0
Her2-receptor negative breast cancer	DOID:0060080	breast cancer	DOID:1612	0	3	11	0	0	0
Her2-receptor positive breast cancer	DOID:0060079	breast cancer	DOID:1612	0	24	108	0	0	0
inflammatory breast carcinoma	DOID:6263	breast cancer	DOID:1612	0	2	3	0	0	0
invasive ductal carcinoma	DOID:3008	breast cancer	DOID:1612	0	0	2	0	0	2
triple-receptor negative breast cancer	DOID:0060081	breast cancer	DOID:1612	0	5	79	0	0	0
adenocarcinoma	DOID:299	cancer	DOID:162	0	0	0	0	0	84
adenosarcoma	DOID:1974	cancer	DOID:162	0	0	0	0	0	1
cancer	DOID:162	cancer	DOID:162	106	81	1352	0	15	0
carcinoma	DOID:305	cancer	DOID:162	0	0	2	0	0	5
central nervous system cancer	DOID:3620	cancer	DOID:162	0	0	1	0	0	0
central nervous system lymphoma	DOID:3234	cancer	DOID:162	0	0	1	0	0	0
female reproductive organ cancer	DOID:120	cancer	DOID:162	0	1	0	0	0	0
germ cell cancer	DOID:2994	cancer	DOID:162	0	0	1	0	0	0
granulosa cell tumor	DOID:2999	cancer	DOID:162	0	0	2	0	0	0
inflammatory myofibroblastic tumor	DOID:0050905	cancer	DOID:162	0	1	1	0	1	0
lymphatic system cancer	DOID:0060073	cancer	DOID:162	0	0	2	0	0	0
malignant mesothelioma	DOID:1790	cancer	DOID:162	0	2	0	0	0	0
malignant Sertoli-Leydig cell tumor	DOID:0050618	cancer	DOID:162	0	1	0	0	0	0
NUT midline carcinoma	DOID:0060463	cancer	DOID:162	1	1	0	0	0	0
olfactory neuroblastoma	DOID:369	cancer	DOID:162	0	0	1	0	0	0
papillary adenocarcinoma	DOID:3112	cancer	DOID:162	0	1	0	0	0	0
papillary carcinoma	DOID:3113	cancer	DOID:162	0	0	0	0	0	8
peritoneal mesothelioma	DOID:1788	cancer	DOID:162	0	1	0	0	0	0
pleomorphic carcinoma	DOID:5662	cancer	DOID:162	0	0	0	0	0	2
scrotum Paget's disease	DOID:3444	cancer	DOID:162	0	1	0	0	0	0
seminoma	DOID:4440	cancer	DOID:162	0	0	1	0	0	0
squamous cell carcinoma	DOID:1749	cancer	DOID:162	0	0	6	0	0	11
transitional cell carcinoma	DOID:2671	cancer	DOID:162	0	0	15	0	0	0
urinary system cancer	DOID:3996	cancer	DOID:162	0	0	7	0	0	0
cervical adenocarcinoma	DOID:3702	cervical cancer	DOID:4362	0	1	0	0	0	0
cervical cancer	DOID:4362	cervical cancer	DOID:4362	0	3	4	0	0	0
cervical squamous cell carcinoma	DOID:3744	cervical cancer	DOID:4362	0	1	1	0	0	0
cervix carcinoma	DOID:2893	cervical cancer	DOID:4362	0	2	3	0	0	0
endocervical carcinoma	DOID:7519	cervical cancer	DOID:4362	0	0	1	0	0	0
colon adenocarcinoma	DOID:234	colon cancer	DOID:219	0	1	3	0	0	0
colon cancer	DOID:219	colon cancer	DOID:219	0	17	103	0	0	0
colon carcinoma	DOID:1520	colon cancer	DOID:219	0	1	10	0	0	0
colon mucinous adenocarcinoma	DOID:3029	colon cancer	DOID:219	0	1	0	0	0	0
chondrosarcoma	DOID:3371	connective tissue cancer	DOID:201	0	0	1	0	0	0
congenital fibrosarcoma	DOID:8418	connective tissue cancer	DOID:201	0	0	3	0	0	0
dermatofibrosarcoma protuberans	DOID:3507	connective tissue cancer	DOID:201	0	1	0	0	1	0
fibrosarcoma	DOID:3355	connective tissue cancer	DOID:201	0	0	1	0	0	0
fibrous histiocytoma	DOID:4415	connective tissue cancer	DOID:201	1	0	0	0	0	0
histiocytoma	DOID:4231	connective tissue cancer	DOID:201	0	1	0	0	0	0
liposarcoma	DOID:3382	connective tissue cancer	DOID:201	8	2	2	0	1	0
malignant pleural mesothelioma	DOID:7474	connective tissue cancer	DOID:201	0	2	1	0	0	0
myxoid liposarcoma	DOID:5363	connective tissue cancer	DOID:201	0	2	6	0	0	0
synovial sarcoma	DOID:5485	connective tissue cancer	DOID:201	0	12	6	0	0	0
tenosynovial giant cell tumor	DOID:314	connective tissue cancer	DOID:201	0	0	1	0	0	0
duodenum adenocarcinoma	DOID:10816	duodenum cancer	DOID:10021	0	0	1	0	0	0
neuroendocrine tumor	DOID:169	endocrine gland cancer	DOID:170	0	1	4	0	0	0
pituitary carcinoma	DOID:4916	endocrine gland cancer	DOID:170	0	0	1	0	0	0
Barrett's adenocarcinoma	DOID:7941	esophageal cancer	DOID:5041	0	1	0	0	0	0
esophageal cancer	DOID:5041	esophageal cancer	DOID:5041	0	1	3	0	0	0
esophageal carcinoma	DOID:1107	esophageal cancer	DOID:5041	0	1	4	0	0	0
esophagus adenocarcinoma	DOID:4914	esophageal cancer	DOID:5041	0	1	7	0	0	0
esophagus squamous cell carcinoma	DOID:3748	esophageal cancer	DOID:5041	0	10	8	0	0	0
fallopian tube cancer	DOID:1964	fallopian tube cancer	DOID:1964	0	0	1	0	0	0
biliary tract cancer	DOID:4607	gastrointestinal system cancer	DOID:3119	0	0	8	0	0	0
gastroesophageal junction adenocarcinoma	DOID:4944	gastrointestinal system cancer	DOID:3119	0	0	7	0	0	0
gastrointestinal neuroendocrine tumor	DOID:0050626	gastrointestinal system cancer	DOID:3119	0	1	0	0	0	0
gastrointestinal stromal tumor	DOID:9253	gastrointestinal system cancer	DOID:3119	36	75	65	3	9	6
gastrointestinal system cancer	DOID:3119	gastrointestinal system cancer	DOID:3119	0	0	4	0	0	0
head and neck cancer	DOID:11934	head and neck cancer	DOID:11934	0	8	8	0	0	0
head and neck carcinoma	DOID:1542	head and neck cancer	DOID:11934	0	1	0	0	0	0
head and neck squamous cell carcinoma	DOID:5520	head and neck cancer	DOID:11934	0	47	52	0	0	0
tongue squamous cell carcinoma	DOID:0050865	head and neck cancer	DOID:11934	0	0	1	0	0	0
acute leukemia	DOID:12603	hematologic cancer	DOID:2531	0	1	1	0	0	0
acute lymphocytic leukemia	DOID:9952	hematologic cancer	DOID:2531	16	17	14	0	0	0
acute myeloid leukemia	DOID:9119	hematologic cancer	DOID:2531	37	204	131	0	11	36
acute promyelocytic leukemia	DOID:0060318	hematologic cancer	DOID:2531	1	11	3	0	0	0
acute T cell leukemia	DOID:5603	hematologic cancer	DOID:2531	0	0	0	0	0	24
adult T-cell leukemia	DOID:0050523	hematologic cancer	DOID:2531	0	0	2	0	0	0
anaplastic large cell lymphoma	DOID:0050744	hematologic cancer	DOID:2531	0	0	32	0	0	0
atypical chronic myeloid leukemia	DOID:0060597	hematologic cancer	DOID:2531	1	1	0	0	0	0
B-cell adult acute lymphocytic leukemia	DOID:0060592	hematologic cancer	DOID:2531	0	1	0	0	0	17
B-cell lymphoma	DOID:707	hematologic cancer	DOID:2531	0	0	3	0	0	0
bone marrow cancer	DOID:4960	hematologic cancer	DOID:2531	0	1	10	0	0	0
chronic leukemia	DOID:1036	hematologic cancer	DOID:2531	0	1	2	0	0	0
chronic lymphocytic leukemia	DOID:1040	hematologic cancer	DOID:2531	3	26	6	0	0	12
chronic myeloid leukemia	DOID:8552	hematologic cancer	DOID:2531	16	232	0	1	1	1
chronic myelomonocytic leukemia	DOID:0080188	hematologic cancer	DOID:2531	0	3	0	0	0	6
chronic neutrophilic leukemia	DOID:0080187	hematologic cancer	DOID:2531	0	1	0	0	0	0
diffuse large B-cell lymphoma	DOID:0050745	hematologic cancer	DOID:2531	0	8	29	0	1	9
essential thrombocythemia	DOID:2224	hematologic cancer	DOID:2531	0	0	0	0	0	6
follicular lymphoma	DOID:0050873	hematologic cancer	DOID:2531	0	3	1	0	0	0
hairy cell leukemia	DOID:285	hematologic cancer	DOID:2531	0	8	2	0	0	5
hematologic cancer	DOID:2531	hematologic cancer	DOID:2531	0	7	47	0	0	0
histiocytic and dendritic cell cancer	DOID:5621	hematologic cancer	DOID:2531	0	0	1	0	0	0
Hodgkin's lymphoma	DOID:8567	hematologic cancer	DOID:2531	0	0	2	0	0	0
juvenile myelomonocytic leukemia	DOID:0050458	hematologic cancer	DOID:2531	0	0	2	0	0	0
leukemia	DOID:1240	hematologic cancer	DOID:2531	0	2	36	0	2	0
lymphoblastic leukemia	DOID:1037	hematologic cancer	DOID:2531	0	0	1	0	0	0
lymphoid leukemia	DOID:10747	hematologic cancer	DOID:2531	0	1	0	0	0	0
lymphoma	DOID:0060058	hematologic cancer	DOID:2531	7	0	6	0	0	0
lymphoplasmacytic lymphoma	DOID:0050747	hematologic cancer	DOID:2531	0	0	1	0	0	1
mantle cell lymphoma	DOID:0050746	hematologic cancer	DOID:2531	3	7	6	0	0	0
mast cell neoplasm	DOID:3664	hematologic cancer	DOID:2531	0	0	3	0	0	6
mast-cell leukemia	DOID:9254	hematologic cancer	DOID:2531	0	0	7	0	0	0
mature T-cell and NK-cell lymphoma	DOID:0050743	hematologic cancer	DOID:2531	0	0	1	0	0	0
megakaryocytic leukemia	DOID:8761	hematologic cancer	DOID:2531	0	0	4	0	0	0
multiple myeloma	DOID:9538	hematologic cancer	DOID:2531	1	33	15	0	0	0
myelodysplastic syndrome	DOID:0050908	hematologic cancer	DOID:2531	0	12	7	0	0	15
myelodysplastic/myeloproliferative neoplasm	DOID:4972	hematologic cancer	DOID:2531	0	0	7	0	0	0
myelofibrosis	DOID:4971	hematologic cancer	DOID:2531	1	4	4	0	0	11
myeloid and lymphoid neoplasms with eosinophilia and abnormalities of PDGFRA, PDGFRB, and FGFR1	DOID:0080164	hematologic cancer	DOID:2531	0	8	0	0	0	0
myeloid leukemia	DOID:8692	hematologic cancer	DOID:2531	0	0	5	0	0	0
myeloid neoplasm	DOID:0070004	hematologic cancer	DOID:2531	12	2	14	0	0	0
myeloproliferative neoplasm	DOID:2226	hematologic cancer	DOID:2531	0	3	1	0	2	14
non-Hodgkin lymphoma	DOID:0060060	hematologic cancer	DOID:2531	0	0	5	0	0	0
peripheral T-cell lymphoma	DOID:0050749	hematologic cancer	DOID:2531	0	2	1	0	0	0
precursor B lymphoblastic lymphoma/leukemia	DOID:7061	hematologic cancer	DOID:2531	0	5	0	0	0	0
Sezary's disease	DOID:8541	hematologic cancer	DOID:2531	0	1	0	0	0	0
T-cell adult acute lymphocytic leukemia	DOID:5602	hematologic cancer	DOID:2531	0	0	26	0	0	0
T-cell large granular lymphocyte leukemia	DOID:0050751	hematologic cancer	DOID:2531	0	1	0	0	0	0
T-cell leukemia	DOID:715	hematologic cancer	DOID:2531	0	1	0	0	0	0
small intestine adenocarcinoma	DOID:4906	intestinal cancer	DOID:10155	0	0	1	0	0	0
clear cell renal cell carcinoma	DOID:4467	kidney cancer	DOID:263	0	9	5	0	5	0
collecting duct carcinoma	DOID:4464	kidney cancer	DOID:263	0	0	3	0	0	0
kidney cancer	DOID:263	kidney cancer	DOID:263	0	0	3	0	0	0
kidney clear cell sarcoma	DOID:4880	kidney cancer	DOID:263	0	0	1	0	0	0
papillary renal cell carcinoma	DOID:4465	kidney cancer	DOID:263	0	1	3	0	0	1
renal carcinoma	DOID:4451	kidney cancer	DOID:263	0	1	3	0	0	0
renal cell carcinoma	DOID:4450	kidney cancer	DOID:263	0	31	21	0	2	0
renal pelvis transitional cell carcinoma	DOID:5974	kidney cancer	DOID:263	0	0	3	0	0	0
rhabdoid cancer	DOID:3672	kidney cancer	DOID:263	0	2	7	0	0	0
anal canal cancer	DOID:0050688	large intestine cancer	DOID:5672	0	0	1	0	0	0
colorectal adenocarcinoma	DOID:0050861	large intestine cancer	DOID:5672	71	6	18	0	0	0
colorectal cancer	DOID:9256	large intestine cancer	DOID:5672	0	379	577	0	20	0
malignant anus melanoma	DOID:14145	large intestine cancer	DOID:5672	0	1	0	0	0	0
laryngeal carcinoma	DOID:2600	larynx cancer	DOID:2596	0	1	0	0	0	0
fibrolamellar carcinoma	DOID:5015	liver cancer	DOID:3571	0	0	1	0	0	0
hepatocellular carcinoma	DOID:684	liver cancer	DOID:3571	0	7	10	0	0	1
liver cancer	DOID:3571	liver cancer	DOID:3571	0	0	4	0	0	0
mixed fibrolamellar hepatocellular carcinoma	DOID:0080182	liver cancer	DOID:3571	0	1	0	0	0	0
bronchiolo-alveolar adenocarcinoma	DOID:4926	lung cancer	DOID:1324	0	1	0	0	0	0
lung adenocarcinoma	DOID:3910	lung cancer	DOID:1324	80	89	163	1083	0	0
lung adenoid cystic carcinoma	DOID:4872	lung cancer	DOID:1324	1	0	0	0	0	0
lung cancer	DOID:1324	lung cancer	DOID:1324	64	33	113	0	0	0
lung carcinoma	DOID:3905	lung cancer	DOID:1324	0	3	8	0	0	0
lung large cell carcinoma	DOID:4556	lung cancer	DOID:1324	0	0	7	0	0	0
lung papillary adenocarcinoma	DOID:5588	lung cancer	DOID:1324	0	0	1	0	0	0
lung small cell carcinoma	DOID:5409	lung cancer	DOID:1324	0	4	36	0	0	0
lung squamous cell carcinoma	DOID:3907	lung cancer	DOID:1324	9	7	34	0	1	0
non-small cell lung carcinoma	DOID:3908	lung cancer	DOID:1324	32	327	551	3	83	14
astrocytoma	DOID:3069	malignant glioma	DOID:3070	0	5	0	0	0	2
glioblastoma multiforme	DOID:3068	malignant glioma	DOID:3070	1	38	77	0	0	0
grade III astrocytoma	DOID:3078	malignant glioma	DOID:3070	0	0	1	0	0	0
malignant glioma	DOID:3070	malignant glioma	DOID:3070	0	17	24	0	0	0
oligodendroglioma	DOID:3181	malignant glioma	DOID:3070	0	1	2	0	0	2
pilocytic astrocytoma	DOID:4851	malignant glioma	DOID:3070	0	1	2	0	0	0
pleomorphic xanthoastrocytoma	DOID:4852	malignant glioma	DOID:3070	0	1	0	0	0	0
melanoma	DOID:1909	melanoma	DOID:1909	0	137	477	0	30	15
mucosal melanoma	DOID:0050929	melanoma	DOID:1909	0	1	1	0	0	0
meningioma	DOID:3565	meningioma	DOID:3565	8	2	0	0	0	0
meningothelial meningioma	DOID:7212	meningioma	DOID:3565	0	0	1	0	0	0
leiomyosarcoma	DOID:1967	muscle cancer	DOID:4045	0	0	3	0	0	0
rhabdomyosarcoma	DOID:3247	muscle cancer	DOID:4045	1	0	0	0	0	0
malignant conjunctival melanoma	DOID:1751	ocular cancer	DOID:2174	0	1	0	0	0	0
ocular melanoma	DOID:1752	ocular cancer	DOID:2174	0	0	1	0	0	0
retinoblastoma	DOID:768	ocular cancer	DOID:2174	4	0	7	0	0	0
uveal melanoma	DOID:6039	ocular cancer	DOID:2174	0	20	23	0	0	0
oral cavity cancer	DOID:8618	oral cavity cancer	DOID:8618	0	0	2	0	0	0
oral squamous cell carcinoma	DOID:0050866	oral cavity cancer	DOID:8618	0	2	0	0	0	0
endometrioid ovary carcinoma	DOID:5828	ovarian cancer	DOID:2394	0	0	1	0	0	0
ovarian cancer	DOID:2394	ovarian cancer	DOID:2394	31	33	83	3	6	0
ovarian carcinoma	DOID:4001	ovarian cancer	DOID:2394	0	7	13	0	0	0
ovarian clear cell adenocarcinoma	DOID:5304	ovarian cancer	DOID:2394	0	0	8	0	0	0
ovarian clear cell carcinoma	DOID:0050934	ovarian cancer	DOID:2394	0	1	3	0	0	0
ovarian cystadenocarcinoma	DOID:3605	ovarian cancer	DOID:2394	0	1	0	0	0	0
ovarian endometrial cancer	DOID:6212	ovarian cancer	DOID:2394	0	0	1	0	0	0
ovarian mucinous neoplasm	DOID:6067	ovarian cancer	DOID:2394	0	0	5	0	0	0
ovarian serous carcinoma	DOID:0050933	ovarian cancer	DOID:2394	0	5	2	0	0	0
ovarian serous cystadenocarcinoma	DOID:5746	ovarian cancer	DOID:2394	0	1	0	0	0	0
ovary adenocarcinoma	DOID:3713	ovarian cancer	DOID:2394	0	0	1	0	0	0
pancreatic adenocarcinoma	DOID:4074	pancreatic cancer	DOID:1793	0	7	13	0	0	0
pancreatic cancer	DOID:1793	pancreatic cancer	DOID:1793	0	19	62	0	0	0
pancreatic carcinoma	DOID:4905	pancreatic cancer	DOID:1793	0	4	2	0	0	0
pancreatic ductal adenocarcinoma	DOID:3498	pancreatic cancer	DOID:1793	0	5	36	0	0	0
pancreatic ductal carcinoma	DOID:3587	pancreatic cancer	DOID:1793	0	2	2	0	0	0
tumor of exocrine pancreas	DOID:1795	pancreatic cancer	DOID:1793	0	1	0	0	0	0
penile cancer	DOID:11615	penile cancer	DOID:11615	0	0	1	0	0	0
autonomic nervous system neoplasm	DOID:2621	peripheral nervous system neoplasm	DOID:1192	0	0	1	0	0	0
malignant peripheral nerve sheath tumor	DOID:5940	peripheral nervous system neoplasm	DOID:1192	18	3	1	0	0	0
neuroblastoma	DOID:769	peripheral nervous system neoplasm	DOID:1192	4	6	38	0	0	1
neurofibroma	DOID:962	peripheral nervous system neoplasm	DOID:1192	1	0	0	0	0	0
plexiform neurofibroma	DOID:5151	peripheral nervous system neoplasm	DOID:1192	14	1	0	0	0	0
peritoneum cancer	DOID:1725	peritoneum cancer	DOID:1725	0	0	1	0	0	0
hypopharynx cancer	DOID:8533	pharynx cancer	DOID:0060119	0	0	4	0	0	0
nasopharynx carcinoma	DOID:9261	pharynx cancer	DOID:0060119	0	0	1	0	0	0
oropharynx cancer	DOID:8557	pharynx cancer	DOID:0060119	0	2	0	0	0	0
pharynx squamous cell carcinoma	DOID:0050921	pharynx cancer	DOID:0060119	0	0	1	0	0	0
prostate adenocarcinoma	DOID:2526	prostate cancer	DOID:10283	28	1	2	0	0	0
prostate cancer	DOID:10283	prostate cancer	DOID:10283	0	35	45	2	3	0
prostate carcinoma	DOID:10286	prostate cancer	DOID:10283	0	2	2	0	0	0
prostate neuroendocrine neoplasm	DOID:2992	prostate cancer	DOID:10283	0	0	1	0	0	0
rectum adenocarcinoma	DOID:1996	rectum cancer	DOID:1993	0	0	1	0	0	0
rectum cancer	DOID:1993	rectum cancer	DOID:1993	0	1	0	0	0	0
salivary gland adenoid cystic carcinoma	DOID:4866	salivary gland cancer	DOID:8850	0	0	2	0	0	0
salivary gland cancer	DOID:8850	salivary gland cancer	DOID:8850	0	0	2	0	0	0
salivary gland carcinoma	DOID:0050904	salivary gland cancer	DOID:8850	0	2	0	0	0	0
angiosarcoma	DOID:0001816	sarcoma	DOID:1115	1	3	0	0	0	0
clear cell sarcoma	DOID:4233	sarcoma	DOID:1115	0	1	0	0	0	0
sarcoma	DOID:1115	sarcoma	DOID:1115	3	10	17	0	0	1
acral lentiginous melanoma	DOID:6367	skin cancer	DOID:4159	0	2	0	0	0	0
basal cell carcinoma	DOID:2513	skin cancer	DOID:4159	3	7	9	0	0	1
Merkel cell carcinoma	DOID:3965	skin cancer	DOID:4159	0	2	1	0	0	0
skin cancer	DOID:4159	skin cancer	DOID:4159	0	0	2	0	1	0
skin melanoma	DOID:8923	skin cancer	DOID:4159	90	50	2	20	0	0
skin squamous cell carcinoma	DOID:3151	skin cancer	DOID:4159	0	5	1	0	0	0
gastric adenocarcinoma	DOID:3717	stomach cancer	DOID:10534	0	19	15	0	0	0
gastric adenosquamous carcinoma	DOID:5635	stomach cancer	DOID:10534	0	2	1	0	0	0
gastric signet ring cell adenocarcinoma	DOID:8025	stomach cancer	DOID:10534	0	0	1	0	0	0
stomach cancer	DOID:10534	stomach cancer	DOID:10534	0	11	111	0	0	0
stomach carcinoma	DOID:5517	stomach cancer	DOID:10534	0	15	16	0	0	0
thymic carcinoma	DOID:3284	thymus cancer	DOID:3277	0	1	5	0	0	0
thymoma	DOID:3275	thymus cancer	DOID:3277	0	0	1	0	0	0
thymus cancer	DOID:3277	thymus cancer	DOID:3277	0	0	0	0	5	0
follicular thyroid carcinoma	DOID:3962	thyroid cancer	DOID:1781	0	2	1	0	0	3
papillary thyroid carcinoma	DOID:3969	thyroid cancer	DOID:1781	0	9	6	2	0	0
thyroid cancer	DOID:1781	thyroid cancer	DOID:1781	11	23	40	7	3	0
thyroid carcinoma	DOID:3963	thyroid cancer	DOID:1781	8	7	7	0	0	0
thyroid Hurthle cell carcinoma	DOID:8161	thyroid cancer	DOID:1781	0	1	0	0	0	0
thyroid medullary carcinoma	DOID:3973	thyroid cancer	DOID:1781	0	10	25	7	0	0
ureter small cell carcinoma	DOID:6886	ureter cancer	DOID:11819	0	1	0	0	0	0
bladder carcinoma	DOID:4007	urinary bladder cancer	DOID:11054	0	14	5	0	0	0
bladder urachal urothelial carcinoma	DOID:7244	urinary bladder cancer	DOID:11054	0	8	0	0	0	4
bladder urothelial carcinoma	DOID:4006	urinary bladder cancer	DOID:11054	0	1	6	0	0	0
invasive bladder transitional cell carcinoma	DOID:6477	urinary bladder cancer	DOID:11054	0	1	3	0	0	0
urinary bladder cancer	DOID:11054	urinary bladder cancer	DOID:11054	0	0	64	0	16	0
endometrial adenocarcinoma	DOID:2870	uterine cancer	DOID:363	0	1	1	0	0	0
endometrial cancer	DOID:1380	uterine cancer	DOID:363	0	16	75	0	1	0
endometrial carcinoma	DOID:2871	uterine cancer	DOID:363	0	2	14	0	0	0
uterine cancer	DOID:363	uterine cancer	DOID:363	0	0	6	0	0	0
uterine corpus endometrial carcinoma	DOID:0050939	uterine cancer	DOID:363	0	1	0	0	0	0
uterine corpus sarcoma	DOID:5165	uterine cancer	DOID:363	0	0	1	0	0	0
uterine corpus serous adenocarcinoma	DOID:5750	uterine cancer	DOID:363	0	2	9	0	0	0
uterus leiomyosarcoma	DOID:5289	uterine cancer	DOID:363	0	0	6	0	0	0
vaginal squamous tumor	DOID:138	vaginal cancer	DOID:119	0	0	1	0	0	0
vulva squamous cell carcinoma	DOID:2101	vulva cancer	DOID:1245	0	0	1	0	0	0
vulvar melanoma	DOID:2093	vulva cancer	DOID:1245	0	0	1	0	0	0
Table S4 - CGI: Cancer Genome Interpreter Knowledgebase
CIViC: Clinical Interpretatons of Variants in Cancer Knowledgebase
JAX-CKB: Jackson Laboratory Clinical Knowledgebase
MM: MolecularMatch Knowledgebase
OncoKB: OncoKB Knowledgebase
PMKB: Precision Medicine Knowledgebase

## Sheet: ST5 - Top dis. interpretations
Supplementary Table 5 - Proportion of Interpretations by Top-level Disease Term
DOID	Disease Name	Interpretations	Proportion
DOID:1324	lung cancer	2747	0.2384
DOID:162	cancer	1716	0.1489
DOID:1612	breast cancer	1452	0.126
DOID:2531	hematologic cancer	1324	0.1149
DOID:5672	large intestine cancer	1073	0.0931
DOID:1909	melanoma	661	0.0574
DOID:3119	gastrointestinal system cancer	214	0.0186
DOID:2394	ovarian cancer	205	0.0178
DOID:4159	skin cancer	196	0.017
DOID:10534	stomach cancer	191	0.0166
DOID:3070	malignant glioma	174	0.0151
DOID:1781	thyroid cancer	172	0.0149
DOID:1793	pancreatic cancer	153	0.0133
DOID:219	colon cancer	136	0.0118
DOID:363	uterine cancer	135	0.0117
DOID:11054	urinary bladder cancer	122	0.0106
DOID:10283	prostate cancer	121	0.0105
DOID:11934	head and neck cancer	117	0.0102
DOID:263	kidney cancer	101	0.0088
DOID:1192	peripheral nervous system neoplasm	88	0.0076
DOID:2174	ocular cancer	56	0.0049
DOID:201	connective tissue cancer	52	0.0045
DOID:1319	brain cancer	46	0.004
DOID:184	bone cancer	44	0.0038
DOID:4606	bile duct cancer	38	0.0033
DOID:1115	sarcoma	36	0.0031
DOID:5041	esophageal cancer	36	0.0031
DOID:3571	liver cancer	24	0.0021
DOID:4362	cervical cancer	16	0.0014
DOID:3277	thymus cancer	12	0.001
DOID:3565	meningioma	11	0.001
DOID:3953	adrenal gland cancer	10	0.0009
DOID:0060119	pharynx cancer	8	0.0007
DOID:8850	salivary gland cancer	6	0.0005
DOID:170	endocrine gland cancer	6	0.0005
DOID:8618	oral cavity cancer	4	0.0003
DOID:4045	muscle cancer	4	0.0003
DOID:11239	appendix cancer	2	0.0002
DOID:1993	rectum cancer	2	0.0002
DOID:1245	vulva cancer	2	0.0002
DOID:2596	larynx cancer	1	0.0001
DOID:11819	ureter cancer	1	0.0001
DOID:10021	duodenum cancer	1	0.0001
DOID:11615	penile cancer	1	0.0001
DOID:10155	intestinal cancer	1	0.0001
DOID:1725	peritoneum cancer	1	0.0001
DOID:119	vaginal cancer	1	0.0001
DOID:1964	fallopian tube cancer	1	0.0001

## Sheet: ST6 - ACS disease stats
Supplementary Table 6 - ACS Statistics on Cancer Incidence and Mortality, 2018
	DOID	New Cases			Estimated Deaths
		Both	Male	Female	Both	Male	Female
Oral Cavity & Pharynx
Tongue	DOID:8649	17110	12490	4620	2510	1750	760
Mouth	DOID:9188	13580	7980	5600	2650	1770	880
Pharynx	DOID:0060119	17590	14250	3340	3230	2480	750
Other oral cavity	DOID:8618	3260	2440	820	1640	1280	360
Digestive System
Esophagus	DOID:5041	17290	13480	3810	15850	12850	3000
Stomach	DOID:10534	26240	16520	9720	10800	6510	4290
Small Intestine	DOID:10154	10470	5430	5040	1450	810	640
Colon	DOID:219	97220	49690	47530	50630	27390	23240
Rectum	DOID:1993	43030	25920	17110
Anus, anal canal, & anorectum	DOID:5672	8580	2960	5620	1160	480	680
Liver & intrahepatic bile duct	DOID:3571	42220	30610	11610	30200	20540	9660
Gallbladder & other biliary	DOID:4607	12190	5450	6740	3790	1530	2260
Pancreas	DOID:1793	55440	29200	26240	44330	23020	21310
Other digestive organs	DOID:3119	6480	2700	3780	2610	1100	1510
Respiratory System
Larynx	DOID:2596	13150	10490	2660	3710	2970	740
Lung & bronchus	DOID:1324	234030	121680	112350	154050	83550	70500
Other respiratory organs	DOID:0050615	6110	4230	1880	1010	680	330
Bones and Joints
All bone and joint cancers	DOID:201	3450	1940	1510	1590	930	660
Sarcomas
All soft tissue cancers	DOID:1115	13040	7370	5670	5150	2770	2380
Skin (excluding basal & squamous)
Skin melanoma	DOID:8923	91270	55150	36120	9320	5990	3330
Other nonepithelial skin	DOID:4159	8280	5200	3080	4140	3080	1060
Breast
All breast cancers	DOID:1612	268670	2550	266120	41400	480	40920
Genital system
Uterine cervix	DOID:4362	13240		13240	4170		4170
Uterine corpus	DOID:9460	63230		63230	11350		11350
Ovary	DOID:2394	22240		22240	14070		14070
Vulva	DOID:1245	6190		6190	1200		1200
Vagina & other genital, female	DOID:120	5170		5170	1330		1330
Prostate	DOID:10283	164690	164690		29430	29430
Testis	DOID:2998	9310	9310		400	400
Penis and other genital, male	DOID:3856	2320	2320		380	380
Urinary System
Urinary bladder	DOID:11054	81190	62380	18810	17240	12520	4720
Kidney and renal pelvis	DOID:263	65340	42680	22660	14970	10010	4960
Ureter and other urinary organs	DOID:3996	3820	2540	1280	960	580	380
Eye and orbit
All eye and orbit cancers	DOID:2174	3540	2130	1410	350	190	160
Brain & other nervous system
All brain and other nervous system cancers	DOID:3093	23880	13720	10160	16830	9490	7340
Endocrine system
Thyroid	DOID:1781	53990	13090	40900	2060	960	1100
Other endocrine cancers	DOID:170	2440	1260	1180	1020	530	490
Lymphoma
Hodgkin Lymphoma	DOID:8567	8500	4840	3660	1050	620	430
Non-Hodgkin Lymophoma	DOID:0060060	74680	41730	32950	19910	11510	8400
Myeloma
all myelomas	DOID:0070004	30770	16400	14370	12770	6830	5940
Leukemia
Acute lymphocytic leukemia	DOID:9952	5960	3290	2670	1470	830	640
Chronic lymphocytic leukemia	DOID:1040	20940	12990	7950	4510	2790	1720
Acute myeloid leukemia	DOID:9119	19520	10380	9140	10670	6180	4490
Chronic myeloid leukemia	DOID:8552	8430	4980	3450	1090	620	470
Other leukemia	DOID:1240	5450	3390	2060	6630	3850	2780
Other and unspecified cancer sites
All other and unspecified	DOID:162	31810	16520	15290	44560	23950	20610

## Sheet: ST7 - ACS TopNode disease stats
	Supplementary Table 7 - ACS Summary Statistics on Top-Level Cancer Incidence and Mortality, 2018
DOID	Disease Name	Estimated New Cases, 2018, US	Percentage	Estimated Deaths, 2018, US	Percentage
DOID:4159	skin cancer	368220	0.2122	54860	0.09
DOID:1324	lung cancer	234030	0.1349	154050	0.2527
DOID:2531	hematologic cancer	174250	0.1004	58100	0.0953
DOID:10283	prostate cancer	164690	0.0949	29430	0.0483
DOID:219	colon cancer	97220	0.056	50630	0.083
DOID:11054	urinary bladder cancer	81190	0.0468	17240	0.0283
DOID:162	cancer	73110	0.0421	65070	0.1067
DOID:263	kidney cancer	65340	0.0377	14970	0.0246
DOID:363	uterine cancer	63230	0.0364	11350	0.0186
DOID:1793	pancreatic cancer	55440	0.0319	44330	0.0727
DOID:1781	thyroid cancer	53990	0.0311	2060	0.0034
DOID:1993	rectum cancer	43030	0.0248	0	0
DOID:3571	liver cancer	42220	0.0243	30200	0.0495
DOID:8618	oral cavity cancer	33950	0.0196	6800	0.0112
DOID:10534	stomach cancer	26240	0.0151	10800	0.0177
DOID:2394	ovarian cancer	22240	0.0128	14070	0.0231
DOID:3119	gastrointestinal system cancer	18670	0.0108	6400	0.0105
DOID:0060119	pharynx cancer	17590	0.0101	3230	0.0053
DOID:5041	esophageal cancer	17290	0.01	15850	0.026
DOID:4362	cervical cancer	13240	0.0076	4170	0.0068
DOID:2596	larynx cancer	13150	0.0076	3710	0.0061
DOID:1115	sarcoma	13040	0.0075	5150	0.0084
DOID:10155	intestinal cancer	10470	0.006	1450	0.0024
DOID:2998	testicular cancer	9310	0.0054	400	0.0007
DOID:5672	large intestine cancer	8580	0.0049	1160	0.0019
DOID:1245	vulva cancer	6190	0.0036	1200	0.002
DOID:2174	ocular cancer	3540	0.002	350	0.0006
DOID:201	connective tissue cancer	3450	0.002	1590	0.0026
DOID:170	endocrine gland cancer	2440	0.0014	1020	0.0017

## Sheet: ST8 - VICC Disease Enrichment
Supplementary Table 8 - Prevalence and Enrichment of Top-level Cancers by Knowledgebase
Disease	Knowledgebase	P-value	Interpretation Frequency in Knowledgebase	Frequency of Interpretation in Other Knowledgebases	Bonferroni correction	Benjamini-Hochberg Correction	Significant Enrichment of Disease in Knowledgebase
hematologic cancer	pmkb	6.17369e-115	0.482249	0.0949538	2.96337e-113	5.92675e-114	significantly overrepresented
lung cancer	pmkb	6.54747e-15	0.0443787	0.223522	3.14278e-13	1.6541e-14	significantly underrepresented
breast cancer	pmkb	2.8724e-10	0.00591716	0.11859	1.37875e-08	5.7448e-10	significantly underrepresented
large intestine cancer	pmkb	2.19111e-08	0	0.0877566	1.05173e-06	4.20693e-08	significantly underrepresented
benign neoplasm	pmkb	9.90348e-07	0.00591716	0.0796598	4.75367e-05	1.69774e-06	significantly underrepresented
skin cancer	pmkb	0.0932275	0.00295858	0.0159483	1	0.114742	not significant
melanoma	pmkb	0.573178	0.0443787	0.0528339	1	0.625285	not significant
urinary bladder cancer	pmkb	0.902353	0.0118343	0.00965077	1	0.921552	not significant
urinary bladder cancer	oncokb	1.0745e-18	0.0675105	0.00859831	5.1576e-17	2.86534e-18	significantly overrepresented
lung cancer	oncokb	5.064e-07	0.35443	0.216093	2.43072e-05	9.34892e-07	significantly overrepresented
melanoma	oncokb	5.63837e-07	0.126582	0.0511843	2.70642e-05	1.00238e-06	significantly overrepresented
benign neoplasm	oncokb	1.14474e-05	0	0.0791694	0.000549474	1.83158e-05	significantly underrepresented
breast cancer	oncokb	4.5137e-05	0.0295359	0.117213	0.00216657	6.77054e-05	significantly underrepresented
hematologic cancer	oncokb	0.110448	0.07173	0.106019	1	0.132538	not significant
skin cancer	oncokb	0.244976	0.00421941	0.0158177	1	0.279972	not significant
large intestine cancer	oncokb	1	0.0843882	0.0854153	1	1	not significant
lung cancer	molecularmatch	1.53366e-293	0.522115	0.158512	7.36159e-292	7.36159e-292	significantly overrepresented
breast cancer	molecularmatch	1.59479e-145	0.280288	0.0828803	7.655e-144	2.55167e-144	significantly overrepresented
benign neoplasm	molecularmatch	1.02904e-74	0.175962	0.0581784	4.93938e-73	7.05625e-74	significantly overrepresented
hematologic cancer	molecularmatch	6.12444e-65	0.000480769	0.12618	2.93973e-63	3.26637e-64	significantly underrepresented
large intestine cancer	molecularmatch	2.91245e-52	0	0.102337	1.39798e-50	1.39798e-51	significantly underrepresented
melanoma	molecularmatch	1.11954e-31	0	0.0630424	5.37378e-30	3.83841e-31	significantly underrepresented
urinary bladder cancer	molecularmatch	1.4267e-06	0	0.0116357	6.84814e-05	2.36143e-06	significantly underrepresented
skin cancer	molecularmatch	0.0206735	0.00961538	0.0167859	0.992329	0.0275647	significantly underrepresented
benign neoplasm	jax	5.62586e-192	0.000696258	0.142522	2.70042e-190	1.35021e-190	significantly underrepresented
lung cancer	jax	6.25093e-50	0.158921	0.269062	3.00045e-48	2.72768e-49	significantly underrepresented
melanoma	jax	6.69967e-45	0.0832028	0.0268328	3.21584e-43	2.67987e-44	significantly overrepresented
skin cancer	jax	9.06018e-27	0.00261097	0.0265396	4.34889e-25	2.89926e-26	significantly underrepresented
hematologic cancer	jax	2.19408e-22	0.0762402	0.129912	1.05316e-20	6.58225e-22	significantly underrepresented
large intestine cancer	jax	1.79492e-11	0.103742	0.0699413	8.6156e-10	3.91618e-11	significantly overrepresented
breast cancer	jax	1.02342e-10	0.0953873	0.132551	4.91243e-09	2.13584e-10	significantly underrepresented
urinary bladder cancer	jax	7.29534e-05	0.013577	0.00645161	0.00350177	0.000106114	significantly overrepresented
benign neoplasm	civic	3.39572e-124	0.172623	0.0438303	1.62995e-122	4.07487e-123	significantly overrepresented
hematologic cancer	civic	2.54435e-65	0.183828	0.0774047	1.22129e-63	1.52661e-64	significantly overrepresented
lung cancer	civic	1.38053e-36	0.140521	0.246572	6.62655e-35	5.09734e-36	significantly underrepresented
breast cancer	civic	1.82357e-21	0.0699576	0.131815	8.75311e-20	5.14889e-21	significantly underrepresented
large intestine cancer	civic	6.0096e-14	0.116899	0.074166	2.88461e-12	1.4423e-13	significantly overrepresented
melanoma	civic	0.00139176	0.0417929	0.0564612	0.0668046	0.00196484	significantly underrepresented
skin cancer	civic	0.0220999	0.0199879	0.0140343	1	0.0286701	significantly overrepresented
urinary bladder cancer	civic	0.118098	0.00726832	0.0105797	1	0.138262	not significant
skin cancer	cgi	4.31232e-112	0.107764	0.00880191	2.06991e-110	3.44986e-111	significantly overrepresented
melanoma	cgi	1.30135e-12	0	0.0564861	6.24647e-11	2.97451e-12	significantly underrepresented
benign neoplasm	cgi	1.80696e-05	0.0393975	0.0804991	0.000867342	2.79788e-05	significantly underrepresented
urinary bladder cancer	cgi	0.00459186	0	0.0104256	0.220409	0.00629741	significantly underrepresented
breast cancer	cgi	0.0443136	0.0938586	0.117159	1	0.055975	significantly underrepresented
hematologic cancer	cgi	0.450794	0.113557	0.104768	1	0.503212	not significant
large intestine cancer	cgi	0.781584	0.0822711	0.0856264	1	0.833689	not significant
lung cancer	cgi	0.848382	0.215527	0.218937	1	0.885268	not significant

## Sheet: ST9 - GENIE disease mapping
Supplementary Table 9 - Mapping of Project GENIE Sample Oncotree Codes to Disease Ontology Terms
GENIE Patient ID	GENIE Sample ID	Sample OncoTree Code	OncoTree Code Description	OncoTree Code Broad Cancer Type	Disease Ontology ID	Disease Ontology Name	TopNode Disease Ontology ID	TopNode Disease Ontology Name
GENIE-VICC-101416	GENIE-VICC-101416-unk-1	MAAP	Mucinous Adenocarcinoma of the Appendix	Appendiceal Cancer	DOID:3608	appendix adenocarcinoma	DOID:11239	appendix cancer
GENIE-VICC-102225	GENIE-VICC-102225-unk-1	READ	Rectal Adenocarcinoma	Colorectal Cancer	DOID:1996	rectum adenocarcinoma	DOID:1993	rectum cancer
GENIE-VICC-102424	GENIE-VICC-102424-unk-1	SCCNOS	Squamous Cell Carcinoma, NOS	Cancer of Unknown Primary	DOID:1749	squamous cell carcinoma	DOID:162	cancer
GENIE-VICC-102966	GENIE-VICC-102966-unk-1	LUAD	Lung Adenocarcinoma	Non-Small Cell Lung Cancer	DOID:3910	lung adenocarcinoma	DOID:1324	lung cancer
GENIE-VICC-103244	GENIE-VICC-103244-unk-1	IDC	Breast Invasive Ductal Carcinoma	Breast Cancer	DOID:3008	invasive ductal carcinoma	DOID:1612	breast cancer
GENIE-VICC-104193	GENIE-VICC-104193-unk-1	IDC	Breast Invasive Ductal Carcinoma	Breast Cancer	DOID:3008	invasive ductal carcinoma	DOID:1612	breast cancer
GENIE-VICC-104227	GENIE-VICC-104227-unk-1	IDC	Breast Invasive Ductal Carcinoma	Breast Cancer	DOID:3008	invasive ductal carcinoma	DOID:1612	breast cancer
GENIE-VICC-104273	GENIE-VICC-104273-unk-1	PAAD	Pancreatic Adenocarcinoma	Pancreatic Cancer	DOID:4074	pancreatic adenocarcinoma	DOID:1793	pancreatic cancer
GENIE-VICC-105167	GENIE-VICC-105167-unk-1	AML	Acute Myeloid Leukemia	Leukemia	DOID:9119	acute myeloid leukemia	DOID:2531	hematologic cancer
GENIE-VICC-106269	GENIE-VICC-106269-unk-1	SKCM	Cutaneous Melanoma	Melanoma	DOID:8923	skin melanoma	DOID:4159	skin cancer
GENIE-VICC-106894	GENIE-VICC-106894-unk-1	IDC	Breast Invasive Ductal Carcinoma	Breast Cancer	DOID:3008	invasive ductal carcinoma	DOID:1612	breast cancer
GENIE-VICC-108000	GENIE-VICC-108000-unk-1	MUCC	Mucoepidermoid Carcinoma	Salivary Gland Cancer	DOID:4531	mucoepidermoid carcinoma	DOID:8850	salivary gland cancer
GENIE-VICC-108156	GENIE-VICC-108156-unk-1	MACR	Mucinous Adenocarcinoma of the Colon and Rectum	Colorectal Cancer	DOID:0050861	colorectal adenocarcinoma	DOID:5672	large intestine cancer
GENIE-VICC-108439	GENIE-VICC-108439-unk-1	SKCM	Cutaneous Melanoma	Melanoma	DOID:8923	skin melanoma	DOID:4159	skin cancer
GENIE-VICC-109030	GENIE-VICC-109030-unk-1	USC	Uterine Serous Carcinoma/Uterine Papillary Serous Carcinoma	Endometrial Cancer	DOID:5750	uterine corpus serous adenocarcinoma	DOID:363	uterine cancer
GENIE-VICC-109552	GENIE-VICC-109552-unk-1	OCSC	Oral Cavity Squamous Cell Carcinoma	Head and Neck Cancer	DOID:0050866	oral squamous cell carcinoma	DOID:8618	oral cavity cancer
GENIE-VICC-109723	GENIE-VICC-109723-unk-1	PAAD	Pancreatic Adenocarcinoma	Pancreatic Cancer	DOID:4074	pancreatic adenocarcinoma	DOID:1793	pancreatic cancer
GENIE-VICC-109972	GENIE-VICC-109972-unk-1	USC	Uterine Serous Carcinoma/Uterine Papillary Serous Carcinoma	Endometrial Cancer	DOID:5750	uterine corpus serous adenocarcinoma	DOID:363	uterine cancer
GENIE-VICC-110407	GENIE-VICC-110407-unk-1	AML	Acute Myeloid Leukemia	Leukemia	DOID:9119	acute myeloid leukemia	DOID:2531	hematologic cancer
GENIE-VICC-110548	GENIE-VICC-110548-unk-1	UDMN	Undifferentiated Malignant Neoplasm	Cancer of Unknown Primary	DOID:162	cancer	DOID:162	cancer
GENIE-VICC-110974	GENIE-VICC-110974-unk-1	SKCM	Cutaneous Melanoma	Melanoma	DOID:8923	skin melanoma	DOID:4159	skin cancer
GENIE-VICC-111262	GENIE-VICC-111262-unk-1	CUP	Cancer of Unknown Primary	Cancer of Unknown Primary	DOID:162	cancer	DOID:162	cancer
GENIE-VICC-111755	GENIE-VICC-111755-unk-1	MYF	Myelofibrosis/Osteomyelofibrosis	Myeloproliferative Neoplasm	DOID:4971	myelofibrosis	DOID:2531	hematologic cancer
GENIE-VICC-111755	GENIE-VICC-111755-unk-2	MYF	Myelofibrosis/Osteomyelofibrosis	Myeloproliferative Neoplasm	DOID:4971	myelofibrosis	DOID:2531	hematologic cancer
GENIE-VICC-111844	GENIE-VICC-111844-unk-1	COAD	Colon Adenocarcinoma	Colorectal Cancer	DOID:234	colon adenocarcinoma	DOID:219	colon cancer
GENIE-VICC-112374	GENIE-VICC-112374-unk-2	AML	Acute Myeloid Leukemia	Leukemia	DOID:9119	acute myeloid leukemia	DOID:2531	hematologic cancer
GENIE-VICC-112374	GENIE-VICC-112374-unk-1	AML	Acute Myeloid Leukemia	Leukemia	DOID:9119	acute myeloid leukemia	DOID:2531	hematologic cancer
GENIE-VICC-113062	GENIE-VICC-113062-unk-1	READ	Rectal Adenocarcinoma	Colorectal Cancer	DOID:1996	rectum adenocarcinoma	DOID:1993	rectum cancer
GENIE-VICC-113195	GENIE-VICC-113195-unk-1	ACC	Adrenocortical Carcinoma	Adrenocortical Carcinoma	DOID:3948	adrenocortical carcinoma	DOID:3953	adrenal gland cancer
GENIE-VICC-113291	GENIE-VICC-113291-unk-1	SKCM	Cutaneous Melanoma	Melanoma	DOID:8923	skin melanoma	DOID:4159	skin cancer
GENIE-VICC-113334	GENIE-VICC-113334-unk-1	LUAD	Lung Adenocarcinoma	Non-Small Cell Lung Cancer	DOID:3910	lung adenocarcinoma	DOID:1324	lung cancer
GENIE-VICC-114230	GENIE-VICC-114230-unk-1	COAD	Colon Adenocarcinoma	Colorectal Cancer	DOID:234	colon adenocarcinoma	DOID:219	colon cancer
GENIE-VICC-114526	GENIE-VICC-114526-unk-1	SKCM	Cutaneous Melanoma	Melanoma	DOID:8923	skin melanoma	DOID:4159	skin cancer
GENIE-VICC-115066	GENIE-VICC-115066-unk-1	HGSOC	High-Grade Serous Ovarian Cancer	Ovarian Cancer	DOID:0050933	ovarian serous carcinoma	DOID:2394	ovarian cancer
GENIE-VICC-116174	GENIE-VICC-116174-unk-1	IDC	Breast Invasive Ductal Carcinoma	Breast Cancer	DOID:3008	invasive ductal carcinoma	DOID:1612	breast cancer
GENIE-VICC-116669	GENIE-VICC-116669-unk-1	OCS	Ovarian Carcinosarcoma/Malignant Mixed Mesodermal Tumor	Ovarian Cancer	DOID:6170	ovarian carcinosarcoma	DOID:2394	ovarian cancer
GENIE-VICC-116906	GENIE-VICC-116906-unk-1	PANET	Pancreatic Neuroendocrine Tumor	Pancreatic Cancer	DOID:1798	pancreatic endocrine carcinoma	DOID:1793	pancreatic cancer
GENIE-VICC-117380	GENIE-VICC-117380-unk-1	ESCA	Esophageal Adenocarcinoma	Esophagogastric Cancer	DOID:4914	esophagus adenocarcinoma	DOID:5041	esophageal cancer
GENIE-VICC-118909	GENIE-VICC-118909-unk-1	IDC	Breast Invasive Ductal Carcinoma	Breast Cancer	DOID:3008	invasive ductal carcinoma	DOID:1612	breast cancer
GENIE-VICC-119725	GENIE-VICC-119725-unk-1	IMT	Inflammatory Myofibroblastic Tumor	Soft Tissue Sarcoma	DOID:0050905	inflammatory myofibroblastic tumor	DOID:162	cancer
GENIE-VICC-120324	GENIE-VICC-120324-unk-1	LUAD	Lung Adenocarcinoma	Non-Small Cell Lung Cancer	DOID:3910	lung adenocarcinoma	DOID:1324	lung cancer
GENIE-VICC-122368	GENIE-VICC-122368-unk-1	HGSOC	High-Grade Serous Ovarian Cancer	Ovarian Cancer	DOID:0050933	ovarian serous carcinoma	DOID:2394	ovarian cancer
GENIE-VICC-122614	GENIE-VICC-122614-unk-1	OPHSC	Oropharynx Squamous Cell Carcinoma	Head and Neck Cancer	DOID:0050921	pharynx squamous cell carcinoma	DOID:0060119	pharynx cancer
GENIE-VICC-122924	GENIE-VICC-122924-unk-1	IDC	Breast Invasive Ductal Carcinoma	Breast Cancer	DOID:3008	invasive ductal carcinoma	DOID:1612	breast cancer
GENIE-VICC-123459	GENIE-VICC-123459-unk-1	CSCC	Cutaneous Squamous Cell Carcinoma	Skin Cancer, Non-Melanoma	DOID:3151	skin squamous cell carcinoma	DOID:4159	skin cancer
GENIE-VICC-123583	GENIE-VICC-123583-unk-1	MDS	Myelodysplasia	Myelodysplasia	DOID:0050908	myelodysplastic syndrome	DOID:2531	hematologic cancer
GENIE-VICC-123619	GENIE-VICC-123619-unk-1	THPA	Papillary Thyroid Cancer	Thyroid Cancer	DOID:3969	papillary thyroid carcinoma	DOID:1781	thyroid cancer
GENIE-VICC-125199	GENIE-VICC-125199-unk-1	CEAD	Cervical Adenocarcinoma	Cervical Cancer	DOID:3702	cervical adenocarcinoma	DOID:4362	cervical cancer
GENIE-VICC-125497	GENIE-VICC-125497-unk-1	IDC	Breast Invasive Ductal Carcinoma	Breast Cancer	DOID:3008	invasive ductal carcinoma	DOID:1612	breast cancer
GENIE-VICC-125872	GENIE-VICC-125872-unk-1	SPDAC	Poorly Differentiated Carcinoma of the Stomach	Esophagogastric Cancer
GENIE-VICC-125969	GENIE-VICC-125969-unk-1	IDC	Breast Invasive Ductal Carcinoma	Breast Cancer	DOID:3008	invasive ductal carcinoma	DOID:1612	breast cancer
GENIE-VICC-126797	GENIE-VICC-126797-unk-1	LUAD	Lung Adenocarcinoma	Non-Small Cell Lung Cancer	DOID:3910	lung adenocarcinoma	DOID:1324	lung cancer
GENIE-VICC-127396	GENIE-VICC-127396-unk-1	AML	Acute Myeloid Leukemia	Leukemia	DOID:9119	acute myeloid leukemia	DOID:2531	hematologic cancer
GENIE-VICC-127744	GENIE-VICC-127744-unk-1	READ	Rectal Adenocarcinoma	Colorectal Cancer	DOID:1996	rectum adenocarcinoma	DOID:1993	rectum cancer
GENIE-VICC-128080	GENIE-VICC-128080-unk-1	HGSOC	High-Grade Serous Ovarian Cancer	Ovarian Cancer	DOID:0050933	ovarian serous carcinoma	DOID:2394	ovarian cancer
GENIE-VICC-128270	GENIE-VICC-128270-unk-1	SAAD	Salivary Adenocarcinoma	Salivary Gland Cancer
GENIE-VICC-129214	GENIE-VICC-129214-unk-2	SKCM	Cutaneous Melanoma	Melanoma	DOID:8923	skin melanoma	DOID:4159	skin cancer
GENIE-VICC-129214	GENIE-VICC-129214-unk-1	SKCM	Cutaneous Melanoma	Melanoma	DOID:8923	skin melanoma	DOID:4159	skin cancer
GENIE-VICC-129402	GENIE-VICC-129402-unk-1	HGSOC	High-Grade Serous Ovarian Cancer	Ovarian Cancer	DOID:0050933	ovarian serous carcinoma	DOID:2394	ovarian cancer
GENIE-VICC-129518	GENIE-VICC-129518-unk-1	ADNOS	Adenocarcinoma, NOS	Cancer of Unknown Primary
GENIE-VICC-129656	GENIE-VICC-129656-unk-1	COAD	Colon Adenocarcinoma	Colorectal Cancer	DOID:234	colon adenocarcinoma	DOID:219	colon cancer
GENIE-VICC-129815	GENIE-VICC-129815-unk-1	SKCM	Cutaneous Melanoma	Melanoma	DOID:8923	skin melanoma	DOID:4159	skin cancer
GENIE-VICC-129991	GENIE-VICC-129991-unk-1	IHCH	Intrahepatic Cholangiocarcinoma	Hepatobiliary Cancer	DOID:4928	intrahepatic cholangiocarcinoma	DOID:4606	bile duct cancer
GENIE-VICC-130202	GENIE-VICC-130202-unk-1	MRC	Renal Medullary Carcinoma	Renal Cell Carcinoma
GENIE-VICC-130215	GENIE-VICC-130215-unk-1	RCC	Renal Cell Carcinoma	Renal Cell Carcinoma	DOID:4450	renal cell carcinoma	DOID:263	kidney cancer
GENIE-VICC-130413	GENIE-VICC-130413-unk-1	MIXED	Mixed Cancer Types	Cancer of Unknown Primary
GENIE-VICC-130910	GENIE-VICC-130910-unk-1	ACYC	Adenoid Cystic Carcinoma	Salivary Gland Cancer	DOID:0080202	adenoid cystic carcinoma	DOID:162	cancer
GENIE-VICC-131668	GENIE-VICC-131668-unk-1	MDLC	Breast Mixed Ductal and Lobular Carcinoma	Breast Cancer
GENIE-VICC-131870	GENIE-VICC-131870-unk-1	IDC	Breast Invasive Ductal Carcinoma	Breast Cancer	DOID:3008	invasive ductal carcinoma	DOID:1612	breast cancer
GENIE-VICC-132956	GENIE-VICC-132956-unk-1	IDC	Breast Invasive Ductal Carcinoma	Breast Cancer	DOID:3008	invasive ductal carcinoma	DOID:1612	breast cancer
GENIE-VICC-133198	GENIE-VICC-133198-unk-1	LUAD	Lung Adenocarcinoma	Non-Small Cell Lung Cancer	DOID:3910	lung adenocarcinoma	DOID:1324	lung cancer
GENIE-VICC-134499	GENIE-VICC-134499-unk-1	CSCC	Cutaneous Squamous Cell Carcinoma	Skin Cancer, Non-Melanoma	DOID:3151	skin squamous cell carcinoma	DOID:4159	skin cancer
GENIE-VICC-134823	GENIE-VICC-134823-unk-1	PRCC	Papillary Renal Cell Carcinoma	Renal Cell Carcinoma	DOID:4465	papillary renal cell carcinoma	DOID:263	kidney cancer
GENIE-VICC-134915	GENIE-VICC-134915-unk-1	CHOL	Cholangiocarcinoma	Hepatobiliary Cancer	DOID:4947	cholangiocarcinoma	DOID:4606	bile duct cancer
GENIE-VICC-135263	GENIE-VICC-135263-unk-1	LUSC	Lung Squamous Cell Carcinoma	Non-Small Cell Lung Cancer	DOID:3907	lung squamous cell carcinoma	DOID:1324	lung cancer
GENIE-VICC-136531	GENIE-VICC-136531-unk-1	HCC	Hepatocellular Carcinoma	Hepatobiliary Cancer
GENIE-VICC-136547	GENIE-VICC-136547-unk-1	IDC	Breast Invasive Ductal Carcinoma	Breast Cancer	DOID:3008	invasive ductal carcinoma	DOID:1612	breast cancer
GENIE-VICC-136553	GENIE-VICC-136553-unk-1	IDC	Breast Invasive Ductal Carcinoma	Breast Cancer	DOID:3008	invasive ductal carcinoma	DOID:1612	breast cancer
GENIE-VICC-136577	GENIE-VICC-136577-unk-1	HCC	Hepatocellular Carcinoma	Hepatobiliary Cancer
GENIE-VICC-136589	GENIE-VICC-136589-unk-1	BRCA	Invasive Breast Carcinoma	Breast Cancer
GENIE-VICC-136706	GENIE-VICC-136706-unk-1	SKCM	Cutaneous Melanoma	Melanoma	DOID:8923	skin melanoma	DOID:4159	skin cancer
GENIE-VICC-136796	GENIE-VICC-136796-unk-1	PAAD	Pancreatic Adenocarcinoma	Pancreatic Cancer	DOID:4074	pancreatic adenocarcinoma	DOID:1793	pancreatic cancer
GENIE-VICC-137169	GENIE-VICC-137169-unk-1	COAD	Colon Adenocarcinoma	Colorectal Cancer	DOID:234	colon adenocarcinoma	DOID:219	colon cancer
GENIE-VICC-137304	GENIE-VICC-137304-unk-1	IDC	Breast Invasive Ductal Carcinoma	Breast Cancer	DOID:3008	invasive ductal carcinoma	DOID:1612	breast cancer
GENIE-VICC-137861	GENIE-VICC-137861-unk-1	IDC	Breast Invasive Ductal Carcinoma	Breast Cancer	DOID:3008	invasive ductal carcinoma	DOID:1612	breast cancer
GENIE-VICC-138091	GENIE-VICC-138091-unk-1	IBC	Inflammatory Breast Cancer	Breast Cancer	DOID:6263	inflammatory breast carcinoma	DOID:1612	breast cancer
GENIE-VICC-138153	GENIE-VICC-138153-unk-1	CHOL	Cholangiocarcinoma	Hepatobiliary Cancer	DOID:4947	cholangiocarcinoma	DOID:4606	bile duct cancer
GENIE-VICC-139040	GENIE-VICC-139040-unk-1	GIST	Gastrointestinal Stromal Tumor	Gastrointestinal Stromal Tumor	DOID:9253	gastrointestinal stromal tumor	DOID:3119	gastrointestinal system cancer
GENIE-VICC-139523	GENIE-VICC-139523-unk-1	ARMM	Anorectal Mucosal Melanoma	Melanoma	DOID:14145	malignant anus melanoma	DOID:5672	large intestine cancer
GENIE-VICC-139603	GENIE-VICC-139603-unk-1	ACYC	Adenoid Cystic Carcinoma	Salivary Gland Cancer	DOID:0080202	adenoid cystic carcinoma	DOID:162	cancer
GENIE-VICC-139760	GENIE-VICC-139760-unk-1	MPN	Myeloproliferative Neoplasm	Myeloproliferative Neoplasm	DOID:2226	myeloproliferative neoplasm	DOID:2531	hematologic cancer
GENIE-VICC-141345	GENIE-VICC-141345-unk-1	HCC	Hepatocellular Carcinoma	Hepatobiliary Cancer
GENIE-VICC-141482	GENIE-VICC-141482-unk-1	AML	Acute Myeloid Leukemia	Leukemia	DOID:9119	acute myeloid leukemia	DOID:2531	hematologic cancer
GENIE-VICC-141482	GENIE-VICC-141482-unk-2	AML	Acute Myeloid Leukemia	Leukemia	DOID:9119	acute myeloid leukemia	DOID:2531	hematologic cancer
GENIE-VICC-141530	GENIE-VICC-141530-unk-1	PAAD	Pancreatic Adenocarcinoma	Pancreatic Cancer	DOID:4074	pancreatic adenocarcinoma	DOID:1793	pancreatic cancer
GENIE-VICC-141896	GENIE-VICC-141896-unk-1	THAP	Anaplastic Thyroid Cancer	Thyroid Cancer
GENIE-VICC-142723	GENIE-VICC-142723-unk-1	UEC	Uterine Endometrioid Carcinoma	Endometrial Cancer	DOID:2870	endometrial adenocarcinoma	DOID:363	uterine cancer
GENIE-VICC-143584	GENIE-VICC-143584-unk-1	HNMUCM	Head and Neck Mucosal Melanoma	Melanoma
GENIE-VICC-144501	GENIE-VICC-144501-unk-1	NECNOS	Neuroendocrine Carcinoma, NOS	Cancer of Unknown Primary
GENIE-VICC-144704	GENIE-VICC-144704-unk-1	IDC	Breast Invasive Ductal Carcinoma	Breast Cancer	DOID:3008	invasive ductal carcinoma	DOID:1612	breast cancer
GENIE-VICC-145289	GENIE-VICC-145289-unk-1	PAAD	Pancreatic Adenocarcinoma	Pancreatic Cancer	DOID:4074	pancreatic adenocarcinoma	DOID:1793	pancreatic cancer
GENIE-VICC-145378	GENIE-VICC-145378-unk-1	VMM	Mucosal Melanoma of the Vulva/Vagina	Melanoma
GENIE-VICC-146114	GENIE-VICC-146114-unk-1	MACR	Mucinous Adenocarcinoma of the Colon and Rectum	Colorectal Cancer	DOID:0050861	colorectal adenocarcinoma	DOID:5672	large intestine cancer
GENIE-VICC-146224	GENIE-VICC-146224-unk-1	ACRM	Acral Melanoma	Melanoma
GENIE-VICC-146443	GENIE-VICC-146443-unk-1	MYF	Myelofibrosis/Osteomyelofibrosis	Myeloproliferative Neoplasm	DOID:4971	myelofibrosis	DOID:2531	hematologic cancer
GENIE-VICC-146725	GENIE-VICC-146725-unk-1	MYF	Myelofibrosis/Osteomyelofibrosis	Myeloproliferative Neoplasm	DOID:4971	myelofibrosis	DOID:2531	hematologic cancer
GENIE-VICC-147230	GENIE-VICC-147230-unk-1	PDC	Poorly Differentiated Carcinoma, NOS	Cancer of Unknown Primary
GENIE-VICC-147976	GENIE-VICC-147976-unk-1	HCC	Hepatocellular Carcinoma	Hepatobiliary Cancer
GENIE-VICC-148017	GENIE-VICC-148017-unk-1	SPDAC	Poorly Differentiated Carcinoma of the Stomach	Esophagogastric Cancer
GENIE-VICC-148302	GENIE-VICC-148302-unk-1	MDLC	Breast Mixed Ductal and Lobular Carcinoma	Breast Cancer
GENIE-VICC-148623	GENIE-VICC-148623-unk-1	IDC	Breast Invasive Ductal Carcinoma	Breast Cancer	DOID:3008	invasive ductal carcinoma	DOID:1612	breast cancer
GENIE-VICC-149375	GENIE-VICC-149375-unk-1	LUAD	Lung Adenocarcinoma	Non-Small Cell Lung Cancer	DOID:3910	lung adenocarcinoma	DOID:1324	lung cancer
GENIE-VICC-149612	GENIE-VICC-149612-unk-1	SPDAC	Poorly Differentiated Carcinoma of the Stomach	Esophagogastric Cancer
GENIE-VICC-150311	GENIE-VICC-150311-unk-1	MUCC	Mucoepidermoid Carcinoma	Salivary Gland Cancer	DOID:4531	mucoepidermoid carcinoma	DOID:8850	salivary gland cancer
GENIE-VICC-150616	GENIE-VICC-150616-unk-1	UCS	Uterine Carcinosarcoma/Uterine Malignant Mixed Mullerian Tumor	Endometrial Cancer	DOID:6171	uterine carcinosarcoma	DOID:363	uterine cancer
GENIE-VICC-150645	GENIE-VICC-150645-unk-1	LUAD	Lung Adenocarcinoma	Non-Small Cell Lung Cancer	DOID:3910	lung adenocarcinoma	DOID:1324	lung cancer
GENIE-VICC-152877	GENIE-VICC-152877-unk-1	IDC	Breast Invasive Ductal Carcinoma	Breast Cancer	DOID:3008	invasive ductal carcinoma	DOID:1612	breast cancer
GENIE-VICC-153432	GENIE-VICC-153432-unk-1	OCSC	Oral Cavity Squamous Cell Carcinoma	Head and Neck Cancer	DOID:0050866	oral squamous cell carcinoma	DOID:8618	oral cavity cancer
GENIE-VICC-153713	GENIE-VICC-153713-unk-1	LUAD	Lung Adenocarcinoma	Non-Small Cell Lung Cancer	DOID:3910	lung adenocarcinoma	DOID:1324	lung cancer
GENIE-VICC-154221	GENIE-VICC-154221-unk-1	IDC	Breast Invasive Ductal Carcinoma	Breast Cancer	DOID:3008	invasive ductal carcinoma	DOID:1612	breast cancer
GENIE-VICC-154852	GENIE-VICC-154852-unk-1	PAAD	Pancreatic Adenocarcinoma	Pancreatic Cancer	DOID:4074	pancreatic adenocarcinoma	DOID:1793	pancreatic cancer
GENIE-VICC-154896	GENIE-VICC-154896-unk-1	HCC	Hepatocellular Carcinoma	Hepatobiliary Cancer
GENIE-VICC-155489	GENIE-VICC-155489-unk-1	PRCC	Papillary Renal Cell Carcinoma	Renal Cell Carcinoma	DOID:4465	papillary renal cell carcinoma	DOID:263	kidney cancer
GENIE-VICC-156301	GENIE-VICC-156301-unk-1	IDC	Breast Invasive Ductal Carcinoma	Breast Cancer	DOID:3008	invasive ductal carcinoma	DOID:1612	breast cancer
GENIE-VICC-156593	GENIE-VICC-156593-unk-1	HGSOC	High-Grade Serous Ovarian Cancer	Ovarian Cancer	DOID:0050933	ovarian serous carcinoma	DOID:2394	ovarian cancer
GENIE-VICC-156858	GENIE-VICC-156858-unk-2	CML	Chronic Myelogenous Leukemia	Leukemia	DOID:8692	myeloid leukemia	DOID:2531	hematologic cancer
GENIE-VICC-156858	GENIE-VICC-156858-unk-1	CML	Chronic Myelogenous Leukemia	Leukemia	DOID:8692	myeloid leukemia	DOID:2531	hematologic cancer
GENIE-VICC-157320	GENIE-VICC-157320-unk-1	LUAD	Lung Adenocarcinoma	Non-Small Cell Lung Cancer	DOID:3910	lung adenocarcinoma	DOID:1324	lung cancer
GENIE-VICC-159394	GENIE-VICC-159394-unk-1	LUAD	Lung Adenocarcinoma	Non-Small Cell Lung Cancer	DOID:3910	lung adenocarcinoma	DOID:1324	lung cancer
GENIE-VICC-160033	GENIE-VICC-160033-unk-1	MDLC	Breast Mixed Ductal and Lobular Carcinoma	Breast Cancer
GENIE-VICC-160661	GENIE-VICC-160661-unk-1	ODG	Oligodendroglioma	Glioma
GENIE-VICC-160938	GENIE-VICC-160938-unk-1	PRAD	Prostate Adenocarcinoma	Prostate Cancer	DOID:2526	prostate adenocarcinoma	DOID:10283	prostate cancer
GENIE-VICC-161363	GENIE-VICC-161363-unk-1	IDC	Breast Invasive Ductal Carcinoma	Breast Cancer	DOID:3008	invasive ductal carcinoma	DOID:1612	breast cancer
GENIE-VICC-162503	GENIE-VICC-162503-unk-1	UEC	Uterine Endometrioid Carcinoma	Endometrial Cancer	DOID:2870	endometrial adenocarcinoma	DOID:363	uterine cancer
GENIE-VICC-162676	GENIE-VICC-162676-unk-1	ANSC	Anal Squamous Cell Carcinoma	Anal Cancer	DOID:5525	anal squamous cell carcinoma	DOID:5672	large intestine cancer
GENIE-VICC-162760	GENIE-VICC-162760-unk-1	IDC	Breast Invasive Ductal Carcinoma	Breast Cancer	DOID:3008	invasive ductal carcinoma	DOID:1612	breast cancer
GENIE-VICC-163380	GENIE-VICC-163380-unk-1	GB	Glioblastoma	Glioma	DOID:3068	glioblastoma multiforme	DOID:3070	malignant glioma
GENIE-VICC-165070	GENIE-VICC-165070-unk-1	COAD	Colon Adenocarcinoma	Colorectal Cancer	DOID:234	colon adenocarcinoma	DOID:219	colon cancer
GENIE-VICC-165070	GENIE-VICC-165070-unk-2	COAD	Colon Adenocarcinoma	Colorectal Cancer	DOID:234	colon adenocarcinoma	DOID:219	colon cancer
GENIE-VICC-166346	GENIE-VICC-166346-unk-1	MEL	Melanoma	Melanoma	DOID:1909	melanoma	DOID:1909	melanoma
GENIE-VICC-175215	GENIE-VICC-175215-unk-1	HNMUCM	Head and Neck Mucosal Melanoma	Melanoma
GENIE-VICC-175812	GENIE-VICC-175812-unk-1	NSCLCPD	Poorly Differentiated Non-Small Cell Lung Cancer	Non-Small Cell Lung Cancer
GENIE-VICC-176003	GENIE-VICC-176003-unk-1	ACYC	Adenoid Cystic Carcinoma	Salivary Gland Cancer	DOID:0080202	adenoid cystic carcinoma	DOID:162	cancer
GENIE-VICC-176259	GENIE-VICC-176259-unk-1	AML	Acute Myeloid Leukemia	Leukemia	DOID:9119	acute myeloid leukemia	DOID:2531	hematologic cancer
GENIE-VICC-176342	GENIE-VICC-176342-unk-1	MEL	Melanoma	Melanoma	DOID:1909	melanoma	DOID:1909	melanoma
GENIE-VICC-176650	GENIE-VICC-176650-unk-1	MYF	Myelofibrosis/Osteomyelofibrosis	Myeloproliferative Neoplasm	DOID:4971	myelofibrosis	DOID:2531	hematologic cancer
GENIE-VICC-176864	GENIE-VICC-176864-unk-1	AML	Acute Myeloid Leukemia	Leukemia	DOID:9119	acute myeloid leukemia	DOID:2531	hematologic cancer
GENIE-VICC-176864	GENIE-VICC-176864-unk-2	AML	Acute Myeloid Leukemia	Leukemia	DOID:9119	acute myeloid leukemia	DOID:2531	hematologic cancer
GENIE-VICC-178676	GENIE-VICC-178676-unk-1	COAD	Colon Adenocarcinoma	Colorectal Cancer	DOID:234	colon adenocarcinoma	DOID:219	colon cancer
GENIE-VICC-179084	GENIE-VICC-179084-unk-1	THME	Medullary Thyroid Cancer	Thyroid Cancer	DOID:3973	thyroid medullary carcinoma	DOID:1781	thyroid cancer
GENIE-VICC-179170	GENIE-VICC-179170-unk-1	CCS	Clear Cell Sarcoma	Soft Tissue Sarcoma	DOID:4233	clear cell sarcoma	DOID:1115	sarcoma
GENIE-VICC-179471	GENIE-VICC-179471-unk-1	MEL	Melanoma	Melanoma	DOID:1909	melanoma	DOID:1909	melanoma
GENIE-VICC-180178	GENIE-VICC-180178-unk-1	RWDNET	Well-Differentiated Neuroendocrine Tumor of the Rectum	Gastrointestinal Neuroendocrine Tumor
GENIE-VICC-181416	GENIE-VICC-181416-unk-1	PANET	Pancreatic Neuroendocrine Tumor	Pancreatic Cancer	DOID:1798	pancreatic endocrine carcinoma	DOID:1793	pancreatic cancer
GENIE-VICC-182523	GENIE-VICC-182523-unk-1	HGSOC	High-Grade Serous Ovarian Cancer	Ovarian Cancer	DOID:0050933	ovarian serous carcinoma	DOID:2394	ovarian cancer
GENIE-VICC-182523	GENIE-VICC-182523-unk-2	HGSOC	High-Grade Serous Ovarian Cancer	Ovarian Cancer	DOID:0050933	ovarian serous carcinoma	DOID:2394	ovarian cancer
GENIE-VICC-182530	GENIE-VICC-182530-unk-1	LUNE	Large Cell Neuroendocrine Carcinoma	Non-Small Cell Lung Cancer	DOID:6658	pulmonary large cell neuroendocrine carcinoma	DOID:1324	lung cancer
GENIE-VICC-183532	GENIE-VICC-183532-unk-1	MUP	Melanoma of Unknown Primary	Melanoma
GENIE-VICC-183614	GENIE-VICC-183614-unk-1	APAD	Appendiceal Adenocarcinoma	Appendiceal Cancer	DOID:3608	appendix adenocarcinoma	DOID:11239	appendix cancer
GENIE-VICC-185302	GENIE-VICC-185302-unk-1	BLCA	Bladder Urothelial Carcinoma	Bladder Cancer	DOID:4006	bladder urothelial carcinoma	DOID:11054	urinary bladder cancer
GENIE-VICC-185302	GENIE-VICC-185302-unk-2	BLCA	Bladder Urothelial Carcinoma	Bladder Cancer	DOID:4006	bladder urothelial carcinoma	DOID:11054	urinary bladder cancer
GENIE-VICC-185302	GENIE-VICC-185302-unk-3	BLCA	Bladder Urothelial Carcinoma	Bladder Cancer	DOID:4006	bladder urothelial carcinoma	DOID:11054	urinary bladder cancer
GENIE-VICC-185996	GENIE-VICC-185996-unk-1	COAD	Colon Adenocarcinoma	Colorectal Cancer	DOID:234	colon adenocarcinoma	DOID:219	colon cancer
GENIE-VICC-186499	GENIE-VICC-186499-unk-1	READ	Rectal Adenocarcinoma	Colorectal Cancer	DOID:1996	rectum adenocarcinoma	DOID:1993	rectum cancer
GENIE-VICC-186579	GENIE-VICC-186579-unk-1	PAAD	Pancreatic Adenocarcinoma	Pancreatic Cancer	DOID:4074	pancreatic adenocarcinoma	DOID:1793	pancreatic cancer
GENIE-VICC-186623	GENIE-VICC-186623-unk-1	OCSC	Oral Cavity Squamous Cell Carcinoma	Head and Neck Cancer	DOID:0050866	oral squamous cell carcinoma	DOID:8618	oral cavity cancer
GENIE-VICC-189047	GENIE-VICC-189047-unk-1	COAD	Colon Adenocarcinoma	Colorectal Cancer	DOID:234	colon adenocarcinoma	DOID:219	colon cancer
GENIE-VICC-190230	GENIE-VICC-190230-unk-1	HGNEC	High-Grade Neuroendocrine Carcinoma of the Colon and Rectum	Gastrointestinal Neuroendocrine Tumor
GENIE-VICC-190938	GENIE-VICC-190938-unk-1	MDS	Myelodysplasia	Myelodysplasia	DOID:0050908	myelodysplastic syndrome	DOID:2531	hematologic cancer
GENIE-VICC-191432	GENIE-VICC-191432-unk-1	NSCLCPD	Poorly Differentiated Non-Small Cell Lung Cancer	Non-Small Cell Lung Cancer
GENIE-VICC-192822	GENIE-VICC-192822-unk-1	HGSOC	High-Grade Serous Ovarian Cancer	Ovarian Cancer	DOID:0050933	ovarian serous carcinoma	DOID:2394	ovarian cancer
GENIE-VICC-193111	GENIE-VICC-193111-unk-1	SEBA	Sebaceous Carcinoma	Skin Cancer, Non-Melanoma	DOID:4839	sebaceous adenocarcinoma	DOID:4159	skin cancer
GENIE-VICC-193466	GENIE-VICC-193466-unk-1	AML	Acute Myeloid Leukemia	Leukemia	DOID:9119	acute myeloid leukemia	DOID:2531	hematologic cancer
GENIE-VICC-193749	GENIE-VICC-193749-unk-1	IDC	Breast Invasive Ductal Carcinoma	Breast Cancer	DOID:3008	invasive ductal carcinoma	DOID:1612	breast cancer
GENIE-VICC-193961	GENIE-VICC-193961-unk-1	AML	Acute Myeloid Leukemia	Leukemia	DOID:9119	acute myeloid leukemia	DOID:2531	hematologic cancer
GENIE-VICC-194381	GENIE-VICC-194381-unk-1	MUP	Melanoma of Unknown Primary	Melanoma
GENIE-VICC-194718	GENIE-VICC-194718-unk-1	CML	Chronic Myelogenous Leukemia	Leukemia	DOID:8692	myeloid leukemia	DOID:2531	hematologic cancer
GENIE-VICC-195483	GENIE-VICC-195483-unk-1	ILC	Breast Invasive Lobular Carcinoma	Breast Cancer
GENIE-VICC-195647	GENIE-VICC-195647-unk-1	READ	Rectal Adenocarcinoma	Colorectal Cancer	DOID:1996	rectum adenocarcinoma	DOID:1993	rectum cancer
GENIE-VICC-196791	GENIE-VICC-196791-unk-1	MDS	Myelodysplasia	Myelodysplasia	DOID:0050908	myelodysplastic syndrome	DOID:2531	hematologic cancer
GENIE-VICC-196931	GENIE-VICC-196931-unk-1	MDLC	Breast Mixed Ductal and Lobular Carcinoma	Breast Cancer
GENIE-VICC-197085	GENIE-VICC-197085-unk-1	GB	Glioblastoma	Glioma	DOID:3068	glioblastoma multiforme	DOID:3070	malignant glioma
GENIE-VICC-197281	GENIE-VICC-197281-unk-1	STAD	Stomach Adenocarcinoma	Esophagogastric Cancer	DOID:3717	gastric adenocarcinoma	DOID:10534	stomach cancer
GENIE-VICC-198935	GENIE-VICC-198935-unk-1	HCC	Hepatocellular Carcinoma	Hepatobiliary Cancer
GENIE-VICC-199309	GENIE-VICC-199309-unk-1	IMT	Inflammatory Myofibroblastic Tumor	Soft Tissue Sarcoma	DOID:0050905	inflammatory myofibroblastic tumor	DOID:162	cancer
GENIE-VICC-200021	GENIE-VICC-200021-unk-1	IDC	Breast Invasive Ductal Carcinoma	Breast Cancer	DOID:3008	invasive ductal carcinoma	DOID:1612	breast cancer
GENIE-VICC-201042	GENIE-VICC-201042-unk-1	IDC	Breast Invasive Ductal Carcinoma	Breast Cancer	DOID:3008	invasive ductal carcinoma	DOID:1612	breast cancer
GENIE-VICC-201710	GENIE-VICC-201710-unk-1	NPC	Nasopharyngeal Carcinoma	Head and Neck Cancer
GENIE-VICC-202093	GENIE-VICC-202093-unk-1	MDLC	Breast Mixed Ductal and Lobular Carcinoma	Breast Cancer
GENIE-VICC-202093	GENIE-VICC-202093-unk-2	MDLC	Breast Mixed Ductal and Lobular Carcinoma	Breast Cancer
GENIE-VICC-204312	GENIE-VICC-204312-unk-1	BALL	B-Cell Acute Lymphoid Leukemia	Leukemia
GENIE-VICC-204834	GENIE-VICC-204834-unk-1	IDC	Breast Invasive Ductal Carcinoma	Breast Cancer	DOID:3008	invasive ductal carcinoma	DOID:1612	breast cancer
GENIE-VICC-205648	GENIE-VICC-205648-unk-1	IDC	Breast Invasive Ductal Carcinoma	Breast Cancer	DOID:3008	invasive ductal carcinoma	DOID:1612	breast cancer
GENIE-VICC-206365	GENIE-VICC-206365-unk-1	SBC	Small Bowel Cancer	Small Bowel Cancer	DOID:4907	small intestine carcinoma	DOID:10155	intestinal cancer
GENIE-VICC-206589	GENIE-VICC-206589-unk-1	COAD	Colon Adenocarcinoma	Colorectal Cancer	DOID:234	colon adenocarcinoma	DOID:219	colon cancer
GENIE-VICC-206791	GENIE-VICC-206791-unk-1	COAD	Colon Adenocarcinoma	Colorectal Cancer	DOID:234	colon adenocarcinoma	DOID:219	colon cancer
GENIE-VICC-207633	GENIE-VICC-207633-unk-1	COAD	Colon Adenocarcinoma	Colorectal Cancer	DOID:234	colon adenocarcinoma	DOID:219	colon cancer
GENIE-VICC-209986	GENIE-VICC-209986-unk-1	PMA	Pilomyxoid Astrocytoma	Glioma	DOID:4845	pilomyxoid astrocytoma	DOID:3070	malignant glioma
GENIE-VICC-211556	GENIE-VICC-211556-unk-1	SKCM	Cutaneous Melanoma	Melanoma	DOID:8923	skin melanoma	DOID:4159	skin cancer
GENIE-VICC-211570	GENIE-VICC-211570-unk-1	LUAD	Lung Adenocarcinoma	Non-Small Cell Lung Cancer	DOID:3910	lung adenocarcinoma	DOID:1324	lung cancer
GENIE-VICC-211690	GENIE-VICC-211690-unk-1	PDC	Poorly Differentiated Carcinoma, NOS	Cancer of Unknown Primary
GENIE-VICC-211875	GENIE-VICC-211875-unk-1	PRAD	Prostate Adenocarcinoma	Prostate Cancer	DOID:2526	prostate adenocarcinoma	DOID:10283	prostate cancer
GENIE-VICC-212081	GENIE-VICC-212081-unk-1	COAD	Colon Adenocarcinoma	Colorectal Cancer	DOID:234	colon adenocarcinoma	DOID:219	colon cancer
GENIE-VICC-212462	GENIE-VICC-212462-unk-1	SKCM	Cutaneous Melanoma	Melanoma	DOID:8923	skin melanoma	DOID:4159	skin cancer
GENIE-VICC-213021	GENIE-VICC-213021-unk-1	LUAD	Lung Adenocarcinoma	Non-Small Cell Lung Cancer	DOID:3910	lung adenocarcinoma	DOID:1324	lung cancer
GENIE-VICC-213539	GENIE-VICC-213539-unk-1	MYF	Myelofibrosis/Osteomyelofibrosis	Myeloproliferative Neoplasm	DOID:4971	myelofibrosis	DOID:2531	hematologic cancer
GENIE-VICC-213729	GENIE-VICC-213729-unk-1	ILC	Breast Invasive Lobular Carcinoma	Breast Cancer
GENIE-VICC-214370	GENIE-VICC-214370-unk-1	LUAD	Lung Adenocarcinoma	Non-Small Cell Lung Cancer	DOID:3910	lung adenocarcinoma	DOID:1324	lung cancer
GENIE-VICC-214659	GENIE-VICC-214659-unk-1	MEL	Melanoma	Melanoma	DOID:1909	melanoma	DOID:1909	melanoma
GENIE-VICC-215153	GENIE-VICC-215153-unk-1	IHCH	Intrahepatic Cholangiocarcinoma	Hepatobiliary Cancer	DOID:4928	intrahepatic cholangiocarcinoma	DOID:4606	bile duct cancer
GENIE-VICC-215420	GENIE-VICC-215420-unk-1	BRCA	Invasive Breast Carcinoma	Breast Cancer
GENIE-VICC-215434	GENIE-VICC-215434-unk-1	SDCA	Salivary Duct Carcinoma	Salivary Gland Cancer
GENIE-VICC-215510	GENIE-VICC-215510-unk-1	MDS	Myelodysplasia	Myelodysplasia	DOID:0050908	myelodysplastic syndrome	DOID:2531	hematologic cancer
GENIE-VICC-217302	GENIE-VICC-217302-unk-1	MDS	Myelodysplasia	Myelodysplasia	DOID:0050908	myelodysplastic syndrome	DOID:2531	hematologic cancer
GENIE-VICC-217322	GENIE-VICC-217322-unk-1	MDLC	Breast Mixed Ductal and Lobular Carcinoma	Breast Cancer
GENIE-VICC-217959	GENIE-VICC-217959-unk-1	IDC	Breast Invasive Ductal Carcinoma	Breast Cancer	DOID:3008	invasive ductal carcinoma	DOID:1612	breast cancer
GENIE-VICC-220079	GENIE-VICC-220079-unk-1	CSCC	Cutaneous Squamous Cell Carcinoma	Skin Cancer, Non-Melanoma	DOID:3151	skin squamous cell carcinoma	DOID:4159	skin cancer
GENIE-VICC-220658	GENIE-VICC-220658-unk-1	IDC	Breast Invasive Ductal Carcinoma	Breast Cancer	DOID:3008	invasive ductal carcinoma	DOID:1612	breast cancer
GENIE-VICC-221394	GENIE-VICC-221394-unk-1	IHCH	Intrahepatic Cholangiocarcinoma	Hepatobiliary Cancer	DOID:4928	intrahepatic cholangiocarcinoma	DOID:4606	bile duct cancer
GENIE-VICC-221554	GENIE-VICC-221554-unk-1	AML	Acute Myeloid Leukemia	Leukemia	DOID:9119	acute myeloid leukemia	DOID:2531	hematologic cancer
GENIE-VICC-222277	GENIE-VICC-222277-unk-1	READ	Rectal Adenocarcinoma	Colorectal Cancer	DOID:1996	rectum adenocarcinoma	DOID:1993	rectum cancer
GENIE-VICC-222349	GENIE-VICC-222349-unk-1	ACYC	Adenoid Cystic Carcinoma	Salivary Gland Cancer	DOID:0080202	adenoid cystic carcinoma	DOID:162	cancer
GENIE-VICC-223599	GENIE-VICC-223599-unk-1	COAD	Colon Adenocarcinoma	Colorectal Cancer	DOID:234	colon adenocarcinoma	DOID:219	colon cancer
GENIE-VICC-224119	GENIE-VICC-224119-unk-1	AML	Acute Myeloid Leukemia	Leukemia	DOID:9119	acute myeloid leukemia	DOID:2531	hematologic cancer
GENIE-VICC-224357	GENIE-VICC-224357-unk-1	CML	Chronic Myelogenous Leukemia	Leukemia	DOID:8692	myeloid leukemia	DOID:2531	hematologic cancer
GENIE-VICC-225013	GENIE-VICC-225013-unk-1	COAD	Colon Adenocarcinoma	Colorectal Cancer	DOID:234	colon adenocarcinoma	DOID:219	colon cancer
GENIE-VICC-225989	GENIE-VICC-225989-unk-1	ESCC	Esophageal Squamous Cell Carcinoma	Esophagogastric Cancer	DOID:3748	esophagus squamous cell carcinoma	DOID:5041	esophageal cancer
GENIE-VICC-226565	GENIE-VICC-226565-unk-1	NSCLC	Non-Small Cell Lung Cancer	Non-Small Cell Lung Cancer	DOID:3908	non-small cell lung carcinoma	DOID:1324	lung cancer
GENIE-VICC-226806	GENIE-VICC-226806-unk-1	AML	Acute Myeloid Leukemia	Leukemia	DOID:9119	acute myeloid leukemia	DOID:2531	hematologic cancer
GENIE-VICC-227703	GENIE-VICC-227703-unk-1	LUAD	Lung Adenocarcinoma	Non-Small Cell Lung Cancer	DOID:3910	lung adenocarcinoma	DOID:1324	lung cancer
GENIE-VICC-228641	GENIE-VICC-228641-unk-1	AASTR	Anaplastic Astrocytoma	Glioma	DOID:3078	grade III astrocytoma	DOID:3070	malignant glioma
GENIE-VICC-229859	GENIE-VICC-229859-unk-1	READ	Rectal Adenocarcinoma	Colorectal Cancer	DOID:1996	rectum adenocarcinoma	DOID:1993	rectum cancer
GENIE-VICC-229859	GENIE-VICC-229859-unk-2	READ	Rectal Adenocarcinoma	Colorectal Cancer	DOID:1996	rectum adenocarcinoma	DOID:1993	rectum cancer
GENIE-VICC-229928	GENIE-VICC-229928-unk-1	COAD	Colon Adenocarcinoma	Colorectal Cancer	DOID:234	colon adenocarcinoma	DOID:219	colon cancer
GENIE-VICC-231093	GENIE-VICC-231093-unk-1	SPDAC	Poorly Differentiated Carcinoma of the Stomach	Esophagogastric Cancer
GENIE-VICC-231193	GENIE-VICC-231193-unk-1	ACYC	Adenoid Cystic Carcinoma	Salivary Gland Cancer	DOID:0080202	adenoid cystic carcinoma	DOID:162	cancer
GENIE-VICC-231311	GENIE-VICC-231311-unk-1	LUAD	Lung Adenocarcinoma	Non-Small Cell Lung Cancer	DOID:3910	lung adenocarcinoma	DOID:1324	lung cancer
GENIE-VICC-234982	GENIE-VICC-234982-unk-1	MDLC	Breast Mixed Ductal and Lobular Carcinoma	Breast Cancer
GENIE-VICC-235254	GENIE-VICC-235254-unk-1	MAAP	Mucinous Adenocarcinoma of the Appendix	Appendiceal Cancer	DOID:3608	appendix adenocarcinoma	DOID:11239	appendix cancer
GENIE-VICC-235767	GENIE-VICC-235767-unk-1	PANET	Pancreatic Neuroendocrine Tumor	Pancreatic Cancer	DOID:1798	pancreatic endocrine carcinoma	DOID:1793	pancreatic cancer
GENIE-VICC-236513	GENIE-VICC-236513-unk-1	SARCL	Sarcomatoid Carcinoma of the Lung	Non-Small Cell Lung Cancer
GENIE-VICC-236913	GENIE-VICC-236913-unk-1	VMM	Mucosal Melanoma of the Vulva/Vagina	Melanoma
GENIE-VICC-237552	GENIE-VICC-237552-unk-1	IDC	Breast Invasive Ductal Carcinoma	Breast Cancer	DOID:3008	invasive ductal carcinoma	DOID:1612	breast cancer
GENIE-VICC-237567	GENIE-VICC-237567-unk-1	OCSC	Oral Cavity Squamous Cell Carcinoma	Head and Neck Cancer	DOID:0050866	oral squamous cell carcinoma	DOID:8618	oral cavity cancer
GENIE-VICC-241749	GENIE-VICC-241749-unk-1	BLAD	Bladder Adenocarcinoma	Bladder Cancer	DOID:3711	bladder adenocarcinoma	DOID:11054	urinary bladder cancer
GENIE-VICC-242063	GENIE-VICC-242063-unk-1	COAD	Colon Adenocarcinoma	Colorectal Cancer	DOID:234	colon adenocarcinoma	DOID:219	colon cancer
GENIE-VICC-243247	GENIE-VICC-243247-unk-1	IDC	Breast Invasive Ductal Carcinoma	Breast Cancer	DOID:3008	invasive ductal carcinoma	DOID:1612	breast cancer
GENIE-VICC-244090	GENIE-VICC-244090-unk-1	ESCA	Esophageal Adenocarcinoma	Esophagogastric Cancer	DOID:4914	esophagus adenocarcinoma	DOID:5041	esophageal cancer
GENIE-VICC-244220	GENIE-VICC-244220-unk-1	IDC	Breast Invasive Ductal Carcinoma	Breast Cancer	DOID:3008	invasive ductal carcinoma	DOID:1612	breast cancer
GENIE-VICC-244980	GENIE-VICC-244980-unk-1	ACRM	Acral Melanoma	Melanoma
GENIE-VICC-245354	GENIE-VICC-245354-unk-1	IDC	Breast Invasive Ductal Carcinoma	Breast Cancer	DOID:3008	invasive ductal carcinoma	DOID:1612	breast cancer
GENIE-VICC-245423	GENIE-VICC-245423-unk-1	PB	Pancreatoblastoma	Pancreatic Cancer
GENIE-VICC-246857	GENIE-VICC-246857-unk-1	IDC	Breast Invasive Ductal Carcinoma	Breast Cancer	DOID:3008	invasive ductal carcinoma	DOID:1612	breast cancer
GENIE-VICC-247554	GENIE-VICC-247554-unk-1	IDC	Breast Invasive Ductal Carcinoma	Breast Cancer	DOID:3008	invasive ductal carcinoma	DOID:1612	breast cancer
GENIE-VICC-248025	GENIE-VICC-248025-unk-1	IDC	Breast Invasive Ductal Carcinoma	Breast Cancer	DOID:3008	invasive ductal carcinoma	DOID:1612	breast cancer
GENIE-VICC-251721	GENIE-VICC-251721-unk-1	IDC	Breast Invasive Ductal Carcinoma	Breast Cancer	DOID:3008	invasive ductal carcinoma	DOID:1612	breast cancer
GENIE-VICC-254701	GENIE-VICC-254701-unk-1	COAD	Colon Adenocarcinoma	Colorectal Cancer	DOID:234	colon adenocarcinoma	DOID:219	colon cancer
GENIE-VICC-255130	GENIE-VICC-255130-unk-1	IDC	Breast Invasive Ductal Carcinoma	Breast Cancer	DOID:3008	invasive ductal carcinoma	DOID:1612	breast cancer
GENIE-VICC-256715	GENIE-VICC-256715-unk-1	APAD	Appendiceal Adenocarcinoma	Appendiceal Cancer	DOID:3608	appendix adenocarcinoma	DOID:11239	appendix cancer
GENIE-VICC-260316	GENIE-VICC-260316-unk-1	IDC	Breast Invasive Ductal Carcinoma	Breast Cancer	DOID:3008	invasive ductal carcinoma	DOID:1612	breast cancer
GENIE-VICC-260681	GENIE-VICC-260681-unk-1	SKCM	Cutaneous Melanoma	Melanoma	DOID:8923	skin melanoma	DOID:4159	skin cancer
GENIE-VICC-260732	GENIE-VICC-260732-unk-1	DES	Desmoid/Aggressive Fibromatosis	Soft Tissue Sarcoma
GENIE-VICC-260805	GENIE-VICC-260805-unk-1	COAD	Colon Adenocarcinoma	Colorectal Cancer	DOID:234	colon adenocarcinoma	DOID:219	colon cancer
GENIE-VICC-262603	GENIE-VICC-262603-unk-1	SCT	Steroid Cell Tumor, NOS	Sex Cord Stromal Tumor
GENIE-VICC-265002	GENIE-VICC-265002-unk-1	IDC	Breast Invasive Ductal Carcinoma	Breast Cancer	DOID:3008	invasive ductal carcinoma	DOID:1612	breast cancer
GENIE-VICC-265299	GENIE-VICC-265299-unk-1	IDC	Breast Invasive Ductal Carcinoma	Breast Cancer	DOID:3008	invasive ductal carcinoma	DOID:1612	breast cancer
GENIE-VICC-268100	GENIE-VICC-268100-unk-1	IDC	Breast Invasive Ductal Carcinoma	Breast Cancer	DOID:3008	invasive ductal carcinoma	DOID:1612	breast cancer
GENIE-VICC-269235	GENIE-VICC-269235-unk-1	MOV	Mucinous Ovarian Cancer	Ovarian Cancer	DOID:6067	ovarian mucinous neoplasm	DOID:2394	ovarian cancer
GENIE-VICC-270174	GENIE-VICC-270174-unk-1	ADNOS	Adenocarcinoma, NOS	Cancer of Unknown Primary
GENIE-VICC-270802	GENIE-VICC-270802-unk-1	MAAP	Mucinous Adenocarcinoma of the Appendix	Appendiceal Cancer	DOID:3608	appendix adenocarcinoma	DOID:11239	appendix cancer
GENIE-VICC-271026	GENIE-VICC-271026-unk-1	AML	Acute Myeloid Leukemia	Leukemia	DOID:9119	acute myeloid leukemia	DOID:2531	hematologic cancer
GENIE-VICC-271328	GENIE-VICC-271328-unk-1	COAD	Colon Adenocarcinoma	Colorectal Cancer	DOID:234	colon adenocarcinoma	DOID:219	colon cancer
GENIE-VICC-272087	GENIE-VICC-272087-unk-1	BCC	Basal Cell Carcinoma	Skin Cancer, Non-Melanoma	DOID:2513	basal cell carcinoma	DOID:4159	skin cancer
GENIE-VICC-273745	GENIE-VICC-273745-unk-1	MACR	Mucinous Adenocarcinoma of the Colon and Rectum	Colorectal Cancer	DOID:0050861	colorectal adenocarcinoma	DOID:5672	large intestine cancer
GENIE-VICC-274926	GENIE-VICC-274926-unk-1	IDC	Breast Invasive Ductal Carcinoma	Breast Cancer	DOID:3008	invasive ductal carcinoma	DOID:1612	breast cancer
GENIE-VICC-275649	GENIE-VICC-275649-unk-1	HGSOC	High-Grade Serous Ovarian Cancer	Ovarian Cancer	DOID:0050933	ovarian serous carcinoma	DOID:2394	ovarian cancer
GENIE-VICC-275711	GENIE-VICC-275711-unk-1	LUAD	Lung Adenocarcinoma	Non-Small Cell Lung Cancer	DOID:3910	lung adenocarcinoma	DOID:1324	lung cancer
GENIE-VICC-277526	GENIE-VICC-277526-unk-1	MDS	Myelodysplasia	Myelodysplasia	DOID:0050908	myelodysplastic syndrome	DOID:2531	hematologic cancer
GENIE-VICC-278261	GENIE-VICC-278261-unk-1	THAP	Anaplastic Thyroid Cancer	Thyroid Cancer
GENIE-VICC-278928	GENIE-VICC-278928-unk-1	SKCM	Cutaneous Melanoma	Melanoma	DOID:8923	skin melanoma	DOID:4159	skin cancer
GENIE-VICC-282254	GENIE-VICC-282254-unk-1	AML	Acute Myeloid Leukemia	Leukemia	DOID:9119	acute myeloid leukemia	DOID:2531	hematologic cancer
GENIE-VICC-282431	GENIE-VICC-282431-unk-1	GEJ	Adenocarcinoma of the Gastroesophageal Junction	Esophagogastric Cancer	DOID:4944	gastroesophageal junction adenocarcinoma	DOID:3119	gastrointestinal system cancer
GENIE-VICC-282603	GENIE-VICC-282603-unk-1	MDS	Myelodysplasia	Myelodysplasia	DOID:0050908	myelodysplastic syndrome	DOID:2531	hematologic cancer
GENIE-VICC-282628	GENIE-VICC-282628-unk-1	LUAD	Lung Adenocarcinoma	Non-Small Cell Lung Cancer	DOID:3910	lung adenocarcinoma	DOID:1324	lung cancer
GENIE-VICC-282717	GENIE-VICC-282717-unk-1	URCC	Unclassified Renal Cell Carcinoma	Renal Cell Carcinoma
GENIE-VICC-283494	GENIE-VICC-283494-unk-1	MDLC	Breast Mixed Ductal and Lobular Carcinoma	Breast Cancer
GENIE-VICC-283927	GENIE-VICC-283927-unk-1	ANSC	Anal Squamous Cell Carcinoma	Anal Cancer	DOID:5525	anal squamous cell carcinoma	DOID:5672	large intestine cancer
GENIE-VICC-284899	GENIE-VICC-284899-unk-1	ULMS	Uterine Leiomyosarcoma	Uterine Sarcoma	DOID:5289	uterus leiomyosarcoma	DOID:363	uterine cancer
GENIE-VICC-285414	GENIE-VICC-285414-unk-1	HGSOC	High-Grade Serous Ovarian Cancer	Ovarian Cancer	DOID:0050933	ovarian serous carcinoma	DOID:2394	ovarian cancer
GENIE-VICC-286175	GENIE-VICC-286175-unk-1	ACYC	Adenoid Cystic Carcinoma	Salivary Gland Cancer	DOID:0080202	adenoid cystic carcinoma	DOID:162	cancer
GENIE-VICC-286841	GENIE-VICC-286841-unk-1	AML	Acute Myeloid Leukemia	Leukemia	DOID:9119	acute myeloid leukemia	DOID:2531	hematologic cancer
GENIE-VICC-287846	GENIE-VICC-287846-unk-1	HGSOC	High-Grade Serous Ovarian Cancer	Ovarian Cancer	DOID:0050933	ovarian serous carcinoma	DOID:2394	ovarian cancer
GENIE-VICC-288679	GENIE-VICC-288679-unk-1	IDC	Breast Invasive Ductal Carcinoma	Breast Cancer	DOID:3008	invasive ductal carcinoma	DOID:1612	breast cancer
GENIE-VICC-289270	GENIE-VICC-289270-unk-1	MYF	Myelofibrosis/Osteomyelofibrosis	Myeloproliferative Neoplasm	DOID:4971	myelofibrosis	DOID:2531	hematologic cancer
GENIE-VICC-289339	GENIE-VICC-289339-unk-1	BLOOD	Blood	Blood Cancer, NOS
GENIE-VICC-291142	GENIE-VICC-291142-unk-1	HGSOC	High-Grade Serous Ovarian Cancer	Ovarian Cancer	DOID:0050933	ovarian serous carcinoma	DOID:2394	ovarian cancer
GENIE-VICC-291635	GENIE-VICC-291635-unk-1	HGSOC	High-Grade Serous Ovarian Cancer	Ovarian Cancer	DOID:0050933	ovarian serous carcinoma	DOID:2394	ovarian cancer
GENIE-VICC-293481	GENIE-VICC-293481-unk-1	SKCM	Cutaneous Melanoma	Melanoma	DOID:8923	skin melanoma	DOID:4159	skin cancer
GENIE-VICC-294475	GENIE-VICC-294475-unk-1	READ	Rectal Adenocarcinoma	Colorectal Cancer	DOID:1996	rectum adenocarcinoma	DOID:1993	rectum cancer
GENIE-VICC-294884	GENIE-VICC-294884-unk-1	COAD	Colon Adenocarcinoma	Colorectal Cancer	DOID:234	colon adenocarcinoma	DOID:219	colon cancer
GENIE-VICC-295576	GENIE-VICC-295576-unk-1	SOC	Serous Ovarian Cancer	Ovarian Cancer	DOID:5744	ovary serous adenocarcinoma	DOID:2394	ovarian cancer
GENIE-VICC-297866	GENIE-VICC-297866-unk-1	MDLC	Breast Mixed Ductal and Lobular Carcinoma	Breast Cancer
GENIE-VICC-300939	GENIE-VICC-300939-unk-1	THPD	Poorly Differentiated Thyroid Cancer	Thyroid Cancer
GENIE-VICC-302124	GENIE-VICC-302124-unk-1	IDC	Breast Invasive Ductal Carcinoma	Breast Cancer	DOID:3008	invasive ductal carcinoma	DOID:1612	breast cancer
GENIE-VICC-303150	GENIE-VICC-303150-unk-1	MYF	Myelofibrosis/Osteomyelofibrosis	Myeloproliferative Neoplasm	DOID:4971	myelofibrosis	DOID:2531	hematologic cancer
GENIE-VICC-304683	GENIE-VICC-304683-unk-1	AODG	Anaplastic Oligodendroglioma	Glioma
GENIE-VICC-305872	GENIE-VICC-305872-unk-1	COAD	Colon Adenocarcinoma	Colorectal Cancer	DOID:234	colon adenocarcinoma	DOID:219	colon cancer
GENIE-VICC-308068	GENIE-VICC-308068-unk-1	SKCM	Cutaneous Melanoma	Melanoma	DOID:8923	skin melanoma	DOID:4159	skin cancer
GENIE-VICC-308652	GENIE-VICC-308652-unk-1	LUAD	Lung Adenocarcinoma	Non-Small Cell Lung Cancer	DOID:3910	lung adenocarcinoma	DOID:1324	lung cancer
GENIE-VICC-309614	GENIE-VICC-309614-unk-1	ESCA	Esophageal Adenocarcinoma	Esophagogastric Cancer	DOID:4914	esophagus adenocarcinoma	DOID:5041	esophageal cancer
GENIE-VICC-309822	GENIE-VICC-309822-unk-1	IDC	Breast Invasive Ductal Carcinoma	Breast Cancer	DOID:3008	invasive ductal carcinoma	DOID:1612	breast cancer
GENIE-VICC-309995	GENIE-VICC-309995-unk-1	UCS	Uterine Carcinosarcoma/Uterine Malignant Mixed Mullerian Tumor	Endometrial Cancer	DOID:6171	uterine carcinosarcoma	DOID:363	uterine cancer
GENIE-VICC-310936	GENIE-VICC-310936-unk-1	IDC	Breast Invasive Ductal Carcinoma	Breast Cancer	DOID:3008	invasive ductal carcinoma	DOID:1612	breast cancer
GENIE-VICC-311447	GENIE-VICC-311447-unk-1	IBC	Inflammatory Breast Cancer	Breast Cancer	DOID:6263	inflammatory breast carcinoma	DOID:1612	breast cancer
GENIE-VICC-312151	GENIE-VICC-312151-unk-1	EHCH	Extrahepatic Cholangiocarcinoma	Hepatobiliary Cancer
GENIE-VICC-312453	GENIE-VICC-312453-unk-1	ANSC	Anal Squamous Cell Carcinoma	Anal Cancer	DOID:5525	anal squamous cell carcinoma	DOID:5672	large intestine cancer
GENIE-VICC-314047	GENIE-VICC-314047-unk-1	SKCM	Cutaneous Melanoma	Melanoma	DOID:8923	skin melanoma	DOID:4159	skin cancer
GENIE-VICC-315150	GENIE-VICC-315150-unk-1	ASPS	Alveolar Soft Part Sarcoma	Soft Tissue Sarcoma	DOID:4239	alveolar soft part sarcoma	DOID:4045	muscle cancer
GENIE-VICC-316049	GENIE-VICC-316049-unk-1	PAAD	Pancreatic Adenocarcinoma	Pancreatic Cancer	DOID:4074	pancreatic adenocarcinoma	DOID:1793	pancreatic cancer
GENIE-VICC-318510	GENIE-VICC-318510-unk-1	ILC	Breast Invasive Lobular Carcinoma	Breast Cancer
GENIE-VICC-319041	GENIE-VICC-319041-unk-1	IDC	Breast Invasive Ductal Carcinoma	Breast Cancer	DOID:3008	invasive ductal carcinoma	DOID:1612	breast cancer
GENIE-VICC-343840	GENIE-VICC-343840-unk-1	AML	Acute Myeloid Leukemia	Leukemia	DOID:9119	acute myeloid leukemia	DOID:2531	hematologic cancer
GENIE-VICC-355897	GENIE-VICC-355897-unk-1	PRAD	Prostate Adenocarcinoma	Prostate Cancer	DOID:2526	prostate adenocarcinoma	DOID:10283	prostate cancer
GENIE-VICC-362338	GENIE-VICC-362338-unk-1	AML	Acute Myeloid Leukemia	Leukemia	DOID:9119	acute myeloid leukemia	DOID:2531	hematologic cancer
GENIE-VICC-363160	GENIE-VICC-363160-unk-1	IDC	Breast Invasive Ductal Carcinoma	Breast Cancer	DOID:3008	invasive ductal carcinoma	DOID:1612	breast cancer
GENIE-VICC-364207	GENIE-VICC-364207-unk-1	SKCM	Cutaneous Melanoma	Melanoma	DOID:8923	skin melanoma	DOID:4159	skin cancer
GENIE-VICC-367327	GENIE-VICC-367327-unk-1	LUAD	Lung Adenocarcinoma	Non-Small Cell Lung Cancer	DOID:3910	lung adenocarcinoma	DOID:1324	lung cancer
GENIE-VICC-367350	GENIE-VICC-367350-unk-1	IDC	Breast Invasive Ductal Carcinoma	Breast Cancer	DOID:3008	invasive ductal carcinoma	DOID:1612	breast cancer
GENIE-VICC-367599	GENIE-VICC-367599-unk-1	SKCM	Cutaneous Melanoma	Melanoma	DOID:8923	skin melanoma	DOID:4159	skin cancer
GENIE-VICC-369915	GENIE-VICC-369915-unk-1	MDLC	Breast Mixed Ductal and Lobular Carcinoma	Breast Cancer
GENIE-VICC-370615	GENIE-VICC-370615-unk-1	COAD	Colon Adenocarcinoma	Colorectal Cancer	DOID:234	colon adenocarcinoma	DOID:219	colon cancer
GENIE-VICC-371888	GENIE-VICC-371888-unk-1	LUAD	Lung Adenocarcinoma	Non-Small Cell Lung Cancer	DOID:3910	lung adenocarcinoma	DOID:1324	lung cancer
GENIE-VICC-372280	GENIE-VICC-372280-unk-1	GB	Glioblastoma	Glioma	DOID:3068	glioblastoma multiforme	DOID:3070	malignant glioma
GENIE-VICC-373523	GENIE-VICC-373523-unk-1	OCSC	Oral Cavity Squamous Cell Carcinoma	Head and Neck Cancer	DOID:0050866	oral squamous cell carcinoma	DOID:8618	oral cavity cancer
GENIE-VICC-374902	GENIE-VICC-374902-unk-1	IDC	Breast Invasive Ductal Carcinoma	Breast Cancer	DOID:3008	invasive ductal carcinoma	DOID:1612	breast cancer
GENIE-VICC-376083	GENIE-VICC-376083-unk-1	IDC	Breast Invasive Ductal Carcinoma	Breast Cancer	DOID:3008	invasive ductal carcinoma	DOID:1612	breast cancer
GENIE-VICC-376151	GENIE-VICC-376151-unk-1	IDC	Breast Invasive Ductal Carcinoma	Breast Cancer	DOID:3008	invasive ductal carcinoma	DOID:1612	breast cancer
GENIE-VICC-376619	GENIE-VICC-376619-unk-1	LUAD	Lung Adenocarcinoma	Non-Small Cell Lung Cancer	DOID:3910	lung adenocarcinoma	DOID:1324	lung cancer
GENIE-VICC-377999	GENIE-VICC-377999-unk-1	OCS	Ovarian Carcinosarcoma/Malignant Mixed Mesodermal Tumor	Ovarian Cancer	DOID:6170	ovarian carcinosarcoma	DOID:2394	ovarian cancer
GENIE-VICC-378576	GENIE-VICC-378576-unk-1	IDC	Breast Invasive Ductal Carcinoma	Breast Cancer	DOID:3008	invasive ductal carcinoma	DOID:1612	breast cancer
GENIE-VICC-378962	GENIE-VICC-378962-unk-1	UEC	Uterine Endometrioid Carcinoma	Endometrial Cancer	DOID:2870	endometrial adenocarcinoma	DOID:363	uterine cancer
GENIE-VICC-380318	GENIE-VICC-380318-unk-1	MYF	Myelofibrosis/Osteomyelofibrosis	Myeloproliferative Neoplasm	DOID:4971	myelofibrosis	DOID:2531	hematologic cancer
GENIE-VICC-380719	GENIE-VICC-380719-unk-1	READ	Rectal Adenocarcinoma	Colorectal Cancer	DOID:1996	rectum adenocarcinoma	DOID:1993	rectum cancer
GENIE-VICC-380850	GENIE-VICC-380850-unk-1	READ	Rectal Adenocarcinoma	Colorectal Cancer	DOID:1996	rectum adenocarcinoma	DOID:1993	rectum cancer
GENIE-VICC-381676	GENIE-VICC-381676-unk-1	PCV	Polycythemia Vera	Myeloproliferative Neoplasm
GENIE-VICC-381906	GENIE-VICC-381906-unk-1	LUAD	Lung Adenocarcinoma	Non-Small Cell Lung Cancer	DOID:3910	lung adenocarcinoma	DOID:1324	lung cancer
GENIE-VICC-382789	GENIE-VICC-382789-unk-1	UMEC	Uterine Mixed Endometrial Carcinoma	Endometrial Cancer
GENIE-VICC-383891	GENIE-VICC-383891-unk-1	COAD	Colon Adenocarcinoma	Colorectal Cancer	DOID:234	colon adenocarcinoma	DOID:219	colon cancer
GENIE-VICC-385131	GENIE-VICC-385131-unk-1	ETC	Essential Thrombocythaemia	Myeloproliferative Neoplasm	DOID:2224	essential thrombocythemia	DOID:2531	hematologic cancer
GENIE-VICC-387607	GENIE-VICC-387607-unk-1	IDC	Breast Invasive Ductal Carcinoma	Breast Cancer	DOID:3008	invasive ductal carcinoma	DOID:1612	breast cancer
GENIE-VICC-388111	GENIE-VICC-388111-unk-1	MEL	Melanoma	Melanoma	DOID:1909	melanoma	DOID:1909	melanoma
GENIE-VICC-389684	GENIE-VICC-389684-unk-1	LUAD	Lung Adenocarcinoma	Non-Small Cell Lung Cancer	DOID:3910	lung adenocarcinoma	DOID:1324	lung cancer
GENIE-VICC-389872	GENIE-VICC-389872-unk-1	MACR	Mucinous Adenocarcinoma of the Colon and Rectum	Colorectal Cancer	DOID:0050861	colorectal adenocarcinoma	DOID:5672	large intestine cancer
GENIE-VICC-392196	GENIE-VICC-392196-unk-1	IHCH	Intrahepatic Cholangiocarcinoma	Hepatobiliary Cancer	DOID:4928	intrahepatic cholangiocarcinoma	DOID:4606	bile duct cancer
GENIE-VICC-393210	GENIE-VICC-393210-unk-1	IDC	Breast Invasive Ductal Carcinoma	Breast Cancer	DOID:3008	invasive ductal carcinoma	DOID:1612	breast cancer
GENIE-VICC-393217	GENIE-VICC-393217-unk-1	ETC	Essential Thrombocythaemia	Myeloproliferative Neoplasm	DOID:2224	essential thrombocythemia	DOID:2531	hematologic cancer
GENIE-VICC-393219	GENIE-VICC-393219-unk-1	ATM	Atypical Meningioma	CNS Cancer
GENIE-VICC-394192	GENIE-VICC-394192-unk-1	MYF	Myelofibrosis/Osteomyelofibrosis	Myeloproliferative Neoplasm	DOID:4971	myelofibrosis	DOID:2531	hematologic cancer
GENIE-VICC-396209	GENIE-VICC-396209-unk-1	ESCA	Esophageal Adenocarcinoma	Esophagogastric Cancer	DOID:4914	esophagus adenocarcinoma	DOID:5041	esophageal cancer
GENIE-VICC-396504	GENIE-VICC-396504-unk-1	IDC	Breast Invasive Ductal Carcinoma	Breast Cancer	DOID:3008	invasive ductal carcinoma	DOID:1612	breast cancer
GENIE-VICC-397049	GENIE-VICC-397049-unk-1	MDLC	Breast Mixed Ductal and Lobular Carcinoma	Breast Cancer
GENIE-VICC-398920	GENIE-VICC-398920-unk-1	DESM	Desmoplastic Melanoma	Melanoma
GENIE-VICC-399450	GENIE-VICC-399450-unk-1	HGNEC	High-Grade Neuroendocrine Carcinoma of the Colon and Rectum	Gastrointestinal Neuroendocrine Tumor
GENIE-VICC-400896	GENIE-VICC-400896-unk-1	COAD	Colon Adenocarcinoma	Colorectal Cancer	DOID:234	colon adenocarcinoma	DOID:219	colon cancer
GENIE-VICC-401916	GENIE-VICC-401916-unk-1	SNSC	Sinonasal Squamous Cell Carcinoma	Head and Neck Cancer	DOID:4003	Schneiderian carcinoma	DOID:162	cancer
GENIE-VICC-402918	GENIE-VICC-402918-unk-1	RWDNET	Well-Differentiated Neuroendocrine Tumor of the Rectum	Gastrointestinal Neuroendocrine Tumor
GENIE-VICC-402971	GENIE-VICC-402971-unk-1	SSRCC	Signet Ring Cell Carcinoma of the Stomach	Esophagogastric Cancer	DOID:8025	gastric signet ring cell adenocarcinoma	DOID:10534	stomach cancer
GENIE-VICC-403758	GENIE-VICC-403758-unk-1	IDC	Breast Invasive Ductal Carcinoma	Breast Cancer	DOID:3008	invasive ductal carcinoma	DOID:1612	breast cancer
GENIE-VICC-404331	GENIE-VICC-404331-unk-1	SKCM	Cutaneous Melanoma	Melanoma	DOID:8923	skin melanoma	DOID:4159	skin cancer
GENIE-VICC-405109	GENIE-VICC-405109-unk-1	LUSC	Lung Squamous Cell Carcinoma	Non-Small Cell Lung Cancer	DOID:3907	lung squamous cell carcinoma	DOID:1324	lung cancer
GENIE-VICC-405393	GENIE-VICC-405393-unk-1	READ	Rectal Adenocarcinoma	Colorectal Cancer	DOID:1996	rectum adenocarcinoma	DOID:1993	rectum cancer
GENIE-VICC-405404	GENIE-VICC-405404-unk-1	COAD	Colon Adenocarcinoma	Colorectal Cancer	DOID:234	colon adenocarcinoma	DOID:219	colon cancer
GENIE-VICC-405623	GENIE-VICC-405623-unk-1	THPA	Papillary Thyroid Cancer	Thyroid Cancer	DOID:3969	papillary thyroid carcinoma	DOID:1781	thyroid cancer
GENIE-VICC-408732	GENIE-VICC-408732-unk-1	IDC	Breast Invasive Ductal Carcinoma	Breast Cancer	DOID:3008	invasive ductal carcinoma	DOID:1612	breast cancer
GENIE-VICC-408935	GENIE-VICC-408935-unk-1	ACC	Adrenocortical Carcinoma	Adrenocortical Carcinoma	DOID:3948	adrenocortical carcinoma	DOID:3953	adrenal gland cancer
GENIE-VICC-409513	GENIE-VICC-409513-unk-1	IDC	Breast Invasive Ductal Carcinoma	Breast Cancer	DOID:3008	invasive ductal carcinoma	DOID:1612	breast cancer
GENIE-VICC-411155	GENIE-VICC-411155-unk-1	ACC	Adrenocortical Carcinoma	Adrenocortical Carcinoma	DOID:3948	adrenocortical carcinoma	DOID:3953	adrenal gland cancer
GENIE-VICC-412137	GENIE-VICC-412137-unk-1	SPC	Solid Papillary Carcinoma of the Breast	Breast Cancer
GENIE-VICC-412219	GENIE-VICC-412219-unk-1	COAD	Colon Adenocarcinoma	Colorectal Cancer	DOID:234	colon adenocarcinoma	DOID:219	colon cancer
GENIE-VICC-417787	GENIE-VICC-417787-unk-1	COAD	Colon Adenocarcinoma	Colorectal Cancer	DOID:234	colon adenocarcinoma	DOID:219	colon cancer
GENIE-VICC-420173	GENIE-VICC-420173-unk-1	IDC	Breast Invasive Ductal Carcinoma	Breast Cancer	DOID:3008	invasive ductal carcinoma	DOID:1612	breast cancer
GENIE-VICC-421929	GENIE-VICC-421929-unk-1	HGSOC	High-Grade Serous Ovarian Cancer	Ovarian Cancer	DOID:0050933	ovarian serous carcinoma	DOID:2394	ovarian cancer
GENIE-VICC-422052	GENIE-VICC-422052-unk-1	SKCM	Cutaneous Melanoma	Melanoma	DOID:8923	skin melanoma	DOID:4159	skin cancer
GENIE-VICC-422635	GENIE-VICC-422635-unk-1	SKCM	Cutaneous Melanoma	Melanoma	DOID:8923	skin melanoma	DOID:4159	skin cancer
GENIE-VICC-422702	GENIE-VICC-422702-unk-1	CESC	Cervical Squamous Cell Carcinoma	Cervical Cancer	DOID:3744	cervical squamous cell carcinoma	DOID:4362	cervical cancer
GENIE-VICC-424275	GENIE-VICC-424275-unk-1	EOV	Endometrioid Ovarian Cancer	Ovarian Cancer	DOID:5828	endometrioid ovary carcinoma	DOID:2394	ovarian cancer
GENIE-VICC-424513	GENIE-VICC-424513-unk-1	LUAD	Lung Adenocarcinoma	Non-Small Cell Lung Cancer	DOID:3910	lung adenocarcinoma	DOID:1324	lung cancer
GENIE-VICC-425950	GENIE-VICC-425950-unk-1	COAD	Colon Adenocarcinoma	Colorectal Cancer	DOID:234	colon adenocarcinoma	DOID:219	colon cancer
GENIE-VICC-425950	GENIE-VICC-425950-unk-2	DESM	Desmoplastic Melanoma	Melanoma
GENIE-VICC-427785	GENIE-VICC-427785-unk-1	IDC	Breast Invasive Ductal Carcinoma	Breast Cancer	DOID:3008	invasive ductal carcinoma	DOID:1612	breast cancer
GENIE-VICC-427810	GENIE-VICC-427810-unk-1	HGSOC	High-Grade Serous Ovarian Cancer	Ovarian Cancer	DOID:0050933	ovarian serous carcinoma	DOID:2394	ovarian cancer
GENIE-VICC-428087	GENIE-VICC-428087-unk-1	MACR	Mucinous Adenocarcinoma of the Colon and Rectum	Colorectal Cancer	DOID:0050861	colorectal adenocarcinoma	DOID:5672	large intestine cancer
GENIE-VICC-428145	GENIE-VICC-428145-unk-1	GEJ	Adenocarcinoma of the Gastroesophageal Junction	Esophagogastric Cancer	DOID:4944	gastroesophageal junction adenocarcinoma	DOID:3119	gastrointestinal system cancer
GENIE-VICC-429093	GENIE-VICC-429093-unk-1	PAAD	Pancreatic Adenocarcinoma	Pancreatic Cancer	DOID:4074	pancreatic adenocarcinoma	DOID:1793	pancreatic cancer
GENIE-VICC-429413	GENIE-VICC-429413-unk-1	EHCH	Extrahepatic Cholangiocarcinoma	Hepatobiliary Cancer
GENIE-VICC-429515	GENIE-VICC-429515-unk-1	SCGBM	Small Cell Glioblastoma	Glioma
GENIE-VICC-430234	GENIE-VICC-430234-unk-1	READ	Rectal Adenocarcinoma	Colorectal Cancer	DOID:1996	rectum adenocarcinoma	DOID:1993	rectum cancer
GENIE-VICC-430481	GENIE-VICC-430481-unk-1	COAD	Colon Adenocarcinoma	Colorectal Cancer	DOID:234	colon adenocarcinoma	DOID:219	colon cancer
GENIE-VICC-430708	GENIE-VICC-430708-unk-1	COAD	Colon Adenocarcinoma	Colorectal Cancer	DOID:234	colon adenocarcinoma	DOID:219	colon cancer
GENIE-VICC-432674	GENIE-VICC-432674-unk-1	COAD	Colon Adenocarcinoma	Colorectal Cancer	DOID:234	colon adenocarcinoma	DOID:219	colon cancer
GENIE-VICC-434774	GENIE-VICC-434774-unk-1	IDC	Breast Invasive Ductal Carcinoma	Breast Cancer	DOID:3008	invasive ductal carcinoma	DOID:1612	breast cancer
GENIE-VICC-437515	GENIE-VICC-437515-unk-1	CCOV	Clear Cell Ovarian Cancer	Ovarian Cancer
GENIE-VICC-437933	GENIE-VICC-437933-unk-1	MDS	Myelodysplasia	Myelodysplasia	DOID:0050908	myelodysplastic syndrome	DOID:2531	hematologic cancer
GENIE-VICC-438009	GENIE-VICC-438009-unk-1	IDC	Breast Invasive Ductal Carcinoma	Breast Cancer	DOID:3008	invasive ductal carcinoma	DOID:1612	breast cancer
GENIE-VICC-438875	GENIE-VICC-438875-unk-1	HGNEC	High-Grade Neuroendocrine Carcinoma of the Colon and Rectum	Gastrointestinal Neuroendocrine Tumor
GENIE-VICC-438945	GENIE-VICC-438945-unk-1	ADNOS	Adenocarcinoma, NOS	Cancer of Unknown Primary
GENIE-VICC-440733	GENIE-VICC-440733-unk-1	READ	Rectal Adenocarcinoma	Colorectal Cancer	DOID:1996	rectum adenocarcinoma	DOID:1993	rectum cancer
GENIE-VICC-441015	GENIE-VICC-441015-unk-1	VMM	Mucosal Melanoma of the Vulva/Vagina	Melanoma
GENIE-VICC-441355	GENIE-VICC-441355-unk-1	GIST	Gastrointestinal Stromal Tumor	Gastrointestinal Stromal Tumor	DOID:9253	gastrointestinal stromal tumor	DOID:3119	gastrointestinal system cancer
GENIE-VICC-441457	GENIE-VICC-441457-unk-1	READ	Rectal Adenocarcinoma	Colorectal Cancer	DOID:1996	rectum adenocarcinoma	DOID:1993	rectum cancer
GENIE-VICC-441859	GENIE-VICC-441859-unk-1	ARMM	Anorectal Mucosal Melanoma	Melanoma	DOID:14145	malignant anus melanoma	DOID:5672	large intestine cancer
GENIE-VICC-442586	GENIE-VICC-442586-unk-1	IDC	Breast Invasive Ductal Carcinoma	Breast Cancer	DOID:3008	invasive ductal carcinoma	DOID:1612	breast cancer
GENIE-VICC-442943	GENIE-VICC-442943-unk-1	COAD	Colon Adenocarcinoma	Colorectal Cancer	DOID:234	colon adenocarcinoma	DOID:219	colon cancer
GENIE-VICC-447775	GENIE-VICC-447775-unk-1	LGSOC	Low-Grade Serous Ovarian Cancer	Ovarian Cancer	DOID:0050933	ovarian serous carcinoma	DOID:2394	ovarian cancer
GENIE-VICC-449581	GENIE-VICC-449581-unk-1	AML	Acute Myeloid Leukemia	Leukemia	DOID:9119	acute myeloid leukemia	DOID:2531	hematologic cancer
GENIE-VICC-450940	GENIE-VICC-450940-unk-1	HGSOC	High-Grade Serous Ovarian Cancer	Ovarian Cancer	DOID:0050933	ovarian serous carcinoma	DOID:2394	ovarian cancer
GENIE-VICC-452917	GENIE-VICC-452917-unk-1	ETC	Essential Thrombocythaemia	Myeloproliferative Neoplasm	DOID:2224	essential thrombocythemia	DOID:2531	hematologic cancer
GENIE-VICC-453085	GENIE-VICC-453085-unk-1	READ	Rectal Adenocarcinoma	Colorectal Cancer	DOID:1996	rectum adenocarcinoma	DOID:1993	rectum cancer
GENIE-VICC-454240	GENIE-VICC-454240-unk-2	NPC	Nasopharyngeal Carcinoma	Head and Neck Cancer
GENIE-VICC-454240	GENIE-VICC-454240-unk-1	NPC	Nasopharyngeal Carcinoma	Head and Neck Cancer
GENIE-VICC-454700	GENIE-VICC-454700-unk-1	COAD	Colon Adenocarcinoma	Colorectal Cancer	DOID:234	colon adenocarcinoma	DOID:219	colon cancer
GENIE-VICC-455803	GENIE-VICC-455803-unk-1	COAD	Colon Adenocarcinoma	Colorectal Cancer	DOID:234	colon adenocarcinoma	DOID:219	colon cancer
GENIE-VICC-456399	GENIE-VICC-456399-unk-1	IDC	Breast Invasive Ductal Carcinoma	Breast Cancer	DOID:3008	invasive ductal carcinoma	DOID:1612	breast cancer
GENIE-VICC-457039	GENIE-VICC-457039-unk-1	MDLC	Breast Mixed Ductal and Lobular Carcinoma	Breast Cancer
GENIE-VICC-457418	GENIE-VICC-457418-unk-1	HGSOC	High-Grade Serous Ovarian Cancer	Ovarian Cancer	DOID:0050933	ovarian serous carcinoma	DOID:2394	ovarian cancer
GENIE-VICC-457946	GENIE-VICC-457946-unk-1	GB	Glioblastoma	Glioma	DOID:3068	glioblastoma multiforme	DOID:3070	malignant glioma
GENIE-VICC-458449	GENIE-VICC-458449-unk-1	GBM	Glioblastoma Multiforme	Glioma
GENIE-VICC-458744	GENIE-VICC-458744-unk-1	SKCM	Cutaneous Melanoma	Melanoma	DOID:8923	skin melanoma	DOID:4159	skin cancer
GENIE-VICC-460164	GENIE-VICC-460164-unk-1	IDC	Breast Invasive Ductal Carcinoma	Breast Cancer	DOID:3008	invasive ductal carcinoma	DOID:1612	breast cancer
GENIE-VICC-460314	GENIE-VICC-460314-unk-1	IDC	Breast Invasive Ductal Carcinoma	Breast Cancer	DOID:3008	invasive ductal carcinoma	DOID:1612	breast cancer
GENIE-VICC-461086	GENIE-VICC-461086-unk-1	HGSOC	High-Grade Serous Ovarian Cancer	Ovarian Cancer	DOID:0050933	ovarian serous carcinoma	DOID:2394	ovarian cancer
GENIE-VICC-462331	GENIE-VICC-462331-unk-1	BLCA	Bladder Urothelial Carcinoma	Bladder Cancer	DOID:4006	bladder urothelial carcinoma	DOID:11054	urinary bladder cancer
GENIE-VICC-462643	GENIE-VICC-462643-unk-1	IDC	Breast Invasive Ductal Carcinoma	Breast Cancer	DOID:3008	invasive ductal carcinoma	DOID:1612	breast cancer
GENIE-VICC-464439	GENIE-VICC-464439-unk-1	CCOV	Clear Cell Ovarian Cancer	Ovarian Cancer
GENIE-VICC-465090	GENIE-VICC-465090-unk-1	LUAD	Lung Adenocarcinoma	Non-Small Cell Lung Cancer	DOID:3910	lung adenocarcinoma	DOID:1324	lung cancer
GENIE-VICC-465454	GENIE-VICC-465454-unk-1	BLOOD	Blood	Blood Cancer, NOS
GENIE-VICC-465744	GENIE-VICC-465744-unk-1	IDC	Breast Invasive Ductal Carcinoma	Breast Cancer	DOID:3008	invasive ductal carcinoma	DOID:1612	breast cancer
GENIE-VICC-477389	GENIE-VICC-477389-unk-1	AML	Acute Myeloid Leukemia	Leukemia	DOID:9119	acute myeloid leukemia	DOID:2531	hematologic cancer
GENIE-VICC-478552	GENIE-VICC-478552-unk-1	CML	Chronic Myelogenous Leukemia	Leukemia	DOID:8692	myeloid leukemia	DOID:2531	hematologic cancer
GENIE-VICC-485581	GENIE-VICC-485581-unk-1	PRAD	Prostate Adenocarcinoma	Prostate Cancer	DOID:2526	prostate adenocarcinoma	DOID:10283	prostate cancer
GENIE-VICC-485581	GENIE-VICC-485581-unk-2	PRAD	Prostate Adenocarcinoma	Prostate Cancer	DOID:2526	prostate adenocarcinoma	DOID:10283	prostate cancer
GENIE-VICC-490468	GENIE-VICC-490468-unk-1	PCV	Polycythemia Vera	Myeloproliferative Neoplasm
GENIE-VICC-492695	GENIE-VICC-492695-unk-1	COAD	Colon Adenocarcinoma	Colorectal Cancer	DOID:234	colon adenocarcinoma	DOID:219	colon cancer
GENIE-VICC-494619	GENIE-VICC-494619-unk-1	MDS	Myelodysplasia	Myelodysplasia	DOID:0050908	myelodysplastic syndrome	DOID:2531	hematologic cancer
GENIE-VICC-497769	GENIE-VICC-497769-unk-1	AML	Acute Myeloid Leukemia	Leukemia	DOID:9119	acute myeloid leukemia	DOID:2531	hematologic cancer
GENIE-VICC-505630	GENIE-VICC-505630-unk-1	BRCA	Invasive Breast Carcinoma	Breast Cancer
GENIE-VICC-506235	GENIE-VICC-506235-unk-1	COAD	Colon Adenocarcinoma	Colorectal Cancer	DOID:234	colon adenocarcinoma	DOID:219	colon cancer
GENIE-VICC-507726	GENIE-VICC-507726-unk-1	MDLC	Breast Mixed Ductal and Lobular Carcinoma	Breast Cancer
GENIE-VICC-508075	GENIE-VICC-508075-unk-1	LGSOC	Low-Grade Serous Ovarian Cancer	Ovarian Cancer	DOID:0050933	ovarian serous carcinoma	DOID:2394	ovarian cancer
GENIE-VICC-508075	GENIE-VICC-508075-unk-2	IDC	Breast Invasive Ductal Carcinoma	Breast Cancer	DOID:3008	invasive ductal carcinoma	DOID:1612	breast cancer
GENIE-VICC-508211	GENIE-VICC-508211-unk-1	GRCT	Granulosa Cell Tumor	Sex Cord Stromal Tumor	DOID:2999	granulosa cell tumor	DOID:162	cancer
GENIE-VICC-508624	GENIE-VICC-508624-unk-1	IDC	Breast Invasive Ductal Carcinoma	Breast Cancer	DOID:3008	invasive ductal carcinoma	DOID:1612	breast cancer
GENIE-VICC-509167	GENIE-VICC-509167-unk-1	VA	Vaginal Adenocarcinoma	Vaginal Cancer
GENIE-VICC-509167	GENIE-VICC-509167-unk-2	VA	Vaginal Adenocarcinoma	Vaginal Cancer
GENIE-VICC-509607	GENIE-VICC-509607-unk-1	HNMUCM	Head and Neck Mucosal Melanoma	Melanoma
GENIE-VICC-509873	GENIE-VICC-509873-unk-1	COAD	Colon Adenocarcinoma	Colorectal Cancer	DOID:234	colon adenocarcinoma	DOID:219	colon cancer
GENIE-VICC-511220	GENIE-VICC-511220-unk-1	AML	Acute Myeloid Leukemia	Leukemia	DOID:9119	acute myeloid leukemia	DOID:2531	hematologic cancer
GENIE-VICC-512041	GENIE-VICC-512041-unk-1	LUAD	Lung Adenocarcinoma	Non-Small Cell Lung Cancer	DOID:3910	lung adenocarcinoma	DOID:1324	lung cancer
GENIE-VICC-512698	GENIE-VICC-512698-unk-1	ACYC	Adenoid Cystic Carcinoma	Salivary Gland Cancer	DOID:0080202	adenoid cystic carcinoma	DOID:162	cancer
GENIE-VICC-513175	GENIE-VICC-513175-unk-1	READ	Rectal Adenocarcinoma	Colorectal Cancer	DOID:1996	rectum adenocarcinoma	DOID:1993	rectum cancer
GENIE-VICC-513480	GENIE-VICC-513480-unk-1	SACA	Salivary Carcinoma	Salivary Gland Cancer
GENIE-VICC-513555	GENIE-VICC-513555-unk-1	ADNOS	Adenocarcinoma, NOS	Cancer of Unknown Primary
GENIE-VICC-514803	GENIE-VICC-514803-unk-1	PAST	Pilocytic Astrocytoma	Glioma	DOID:4851	pilocytic astrocytoma	DOID:3070	malignant glioma
GENIE-VICC-515055	GENIE-VICC-515055-unk-1	MDS	Myelodysplasia	Myelodysplasia	DOID:0050908	myelodysplastic syndrome	DOID:2531	hematologic cancer
GENIE-VICC-515955	GENIE-VICC-515955-unk-1	HCC	Hepatocellular Carcinoma	Hepatobiliary Cancer
GENIE-VICC-516522	GENIE-VICC-516522-unk-1	COAD	Colon Adenocarcinoma	Colorectal Cancer	DOID:234	colon adenocarcinoma	DOID:219	colon cancer
GENIE-VICC-517540	GENIE-VICC-517540-unk-1	SKCM	Cutaneous Melanoma	Melanoma	DOID:8923	skin melanoma	DOID:4159	skin cancer
GENIE-VICC-517698	GENIE-VICC-517698-unk-1	SDCA	Salivary Duct Carcinoma	Salivary Gland Cancer
GENIE-VICC-518408	GENIE-VICC-518408-unk-1	IDC	Breast Invasive Ductal Carcinoma	Breast Cancer	DOID:3008	invasive ductal carcinoma	DOID:1612	breast cancer
GENIE-VICC-518721	GENIE-VICC-518721-unk-1	PANET	Pancreatic Neuroendocrine Tumor	Pancreatic Cancer	DOID:1798	pancreatic endocrine carcinoma	DOID:1793	pancreatic cancer
GENIE-VICC-518916	GENIE-VICC-518916-unk-1	HGSOC	High-Grade Serous Ovarian Cancer	Ovarian Cancer	DOID:0050933	ovarian serous carcinoma	DOID:2394	ovarian cancer
GENIE-VICC-519364	GENIE-VICC-519364-unk-1	IDC	Breast Invasive Ductal Carcinoma	Breast Cancer	DOID:3008	invasive ductal carcinoma	DOID:1612	breast cancer
GENIE-VICC-519425	GENIE-VICC-519425-unk-1	VSC	Squamous Cell Carcinoma of the Vulva/Vagina	Vaginal Cancer
GENIE-VICC-519581	GENIE-VICC-519581-unk-1	AODG	Anaplastic Oligodendroglioma	Glioma
GENIE-VICC-521398	GENIE-VICC-521398-unk-1	IDC	Breast Invasive Ductal Carcinoma	Breast Cancer	DOID:3008	invasive ductal carcinoma	DOID:1612	breast cancer
GENIE-VICC-522634	GENIE-VICC-522634-unk-1	SPDAC	Poorly Differentiated Carcinoma of the Stomach	Esophagogastric Cancer
GENIE-VICC-524201	GENIE-VICC-524201-unk-1	MDLC	Breast Mixed Ductal and Lobular Carcinoma	Breast Cancer
GENIE-VICC-525717	GENIE-VICC-525717-unk-1	PAAD	Pancreatic Adenocarcinoma	Pancreatic Cancer	DOID:4074	pancreatic adenocarcinoma	DOID:1793	pancreatic cancer
GENIE-VICC-525858	GENIE-VICC-525858-unk-1	ASPS	Alveolar Soft Part Sarcoma	Soft Tissue Sarcoma	DOID:4239	alveolar soft part sarcoma	DOID:4045	muscle cancer
GENIE-VICC-526452	GENIE-VICC-526452-unk-1	GBM	Glioblastoma Multiforme	Glioma
GENIE-VICC-528216	GENIE-VICC-528216-unk-1	IDC	Breast Invasive Ductal Carcinoma	Breast Cancer	DOID:3008	invasive ductal carcinoma	DOID:1612	breast cancer
GENIE-VICC-528284	GENIE-VICC-528284-unk-1	DESM	Desmoplastic Melanoma	Melanoma
GENIE-VICC-528449	GENIE-VICC-528449-unk-1	IBC	Inflammatory Breast Cancer	Breast Cancer	DOID:6263	inflammatory breast carcinoma	DOID:1612	breast cancer
GENIE-VICC-528565	GENIE-VICC-528565-unk-1	AML	Acute Myeloid Leukemia	Leukemia	DOID:9119	acute myeloid leukemia	DOID:2531	hematologic cancer
GENIE-VICC-530085	GENIE-VICC-530085-unk-1	DA	Duodenal Adenocarcinoma	Small Bowel Cancer
GENIE-VICC-530716	GENIE-VICC-530716-unk-1	IDC	Breast Invasive Ductal Carcinoma	Breast Cancer	DOID:3008	invasive ductal carcinoma	DOID:1612	breast cancer
GENIE-VICC-531018	GENIE-VICC-531018-unk-1	IDC	Breast Invasive Ductal Carcinoma	Breast Cancer	DOID:3008	invasive ductal carcinoma	DOID:1612	breast cancer
GENIE-VICC-531696	GENIE-VICC-531696-unk-1	IDC	Breast Invasive Ductal Carcinoma	Breast Cancer	DOID:3008	invasive ductal carcinoma	DOID:1612	breast cancer
GENIE-VICC-532382	GENIE-VICC-532382-unk-1	LUSC	Lung Squamous Cell Carcinoma	Non-Small Cell Lung Cancer	DOID:3907	lung squamous cell carcinoma	DOID:1324	lung cancer
GENIE-VICC-534052	GENIE-VICC-534052-unk-1	IDC	Breast Invasive Ductal Carcinoma	Breast Cancer	DOID:3008	invasive ductal carcinoma	DOID:1612	breast cancer
GENIE-VICC-534140	GENIE-VICC-534140-unk-1	USC	Uterine Serous Carcinoma/Uterine Papillary Serous Carcinoma	Endometrial Cancer	DOID:5750	uterine corpus serous adenocarcinoma	DOID:363	uterine cancer
GENIE-VICC-534746	GENIE-VICC-534746-unk-1	ALUCA	Atypical Lung Carcinoid	Non-Small Cell Lung Cancer
GENIE-VICC-534897	GENIE-VICC-534897-unk-2	IBC	Inflammatory Breast Cancer	Breast Cancer	DOID:6263	inflammatory breast carcinoma	DOID:1612	breast cancer
GENIE-VICC-534897	GENIE-VICC-534897-unk-1	IBC	Inflammatory Breast Cancer	Breast Cancer	DOID:6263	inflammatory breast carcinoma	DOID:1612	breast cancer
GENIE-VICC-534918	GENIE-VICC-534918-unk-1	OPHSC	Oropharynx Squamous Cell Carcinoma	Head and Neck Cancer	DOID:0050921	pharynx squamous cell carcinoma	DOID:0060119	pharynx cancer
GENIE-VICC-535965	GENIE-VICC-535965-unk-1	LUAD	Lung Adenocarcinoma	Non-Small Cell Lung Cancer	DOID:3910	lung adenocarcinoma	DOID:1324	lung cancer
GENIE-VICC-537286	GENIE-VICC-537286-unk-1	GBC	Gallbladder Cancer	Hepatobiliary Cancer	DOID:4948	gallbladder carcinoma	DOID:3121	gallbladder cancer
GENIE-VICC-538017	GENIE-VICC-538017-unk-1	ESCA	Esophageal Adenocarcinoma	Esophagogastric Cancer	DOID:4914	esophagus adenocarcinoma	DOID:5041	esophageal cancer
GENIE-VICC-538146	GENIE-VICC-538146-unk-1	COAD	Colon Adenocarcinoma	Colorectal Cancer	DOID:234	colon adenocarcinoma	DOID:219	colon cancer
GENIE-VICC-538779	GENIE-VICC-538779-unk-1	GIST	Gastrointestinal Stromal Tumor	Gastrointestinal Stromal Tumor	DOID:9253	gastrointestinal stromal tumor	DOID:3119	gastrointestinal system cancer
GENIE-VICC-539477	GENIE-VICC-539477-unk-1	SDCA	Salivary Duct Carcinoma	Salivary Gland Cancer
GENIE-VICC-539749	GENIE-VICC-539749-unk-1	MACR	Mucinous Adenocarcinoma of the Colon and Rectum	Colorectal Cancer	DOID:0050861	colorectal adenocarcinoma	DOID:5672	large intestine cancer
GENIE-VICC-540075	GENIE-VICC-540075-unk-1	IDC	Breast Invasive Ductal Carcinoma	Breast Cancer	DOID:3008	invasive ductal carcinoma	DOID:1612	breast cancer
GENIE-VICC-540978	GENIE-VICC-540978-unk-1	IMMC	Breast Invasive Mixed Mucinous Carcinoma	Breast Cancer	DOID:3610	breast mucinous carcinoma	DOID:1612	breast cancer
GENIE-VICC-542222	GENIE-VICC-542222-unk-1	THYC	Thymic Carcinoma	Thymic Tumor	DOID:4554	type C thymoma	DOID:3277	thymus cancer
GENIE-VICC-542514	GENIE-VICC-542514-unk-1	HGSOC	High-Grade Serous Ovarian Cancer	Ovarian Cancer	DOID:0050933	ovarian serous carcinoma	DOID:2394	ovarian cancer
GENIE-VICC-543210	GENIE-VICC-543210-unk-2	MCHS	Mesenchymal Chondrosarcoma	Bone Cancer
GENIE-VICC-543260	GENIE-VICC-543260-unk-1	AML	Acute Myeloid Leukemia	Leukemia	DOID:9119	acute myeloid leukemia	DOID:2531	hematologic cancer
GENIE-VICC-543729	GENIE-VICC-543729-unk-1	IDC	Breast Invasive Ductal Carcinoma	Breast Cancer	DOID:3008	invasive ductal carcinoma	DOID:1612	breast cancer
GENIE-VICC-544089	GENIE-VICC-544089-unk-1	HGSOC	High-Grade Serous Ovarian Cancer	Ovarian Cancer	DOID:0050933	ovarian serous carcinoma	DOID:2394	ovarian cancer
GENIE-VICC-544538	GENIE-VICC-544538-unk-1	LUAD	Lung Adenocarcinoma	Non-Small Cell Lung Cancer	DOID:3910	lung adenocarcinoma	DOID:1324	lung cancer
GENIE-VICC-545501	GENIE-VICC-545501-unk-1	MDS	Myelodysplasia	Myelodysplasia	DOID:0050908	myelodysplastic syndrome	DOID:2531	hematologic cancer
GENIE-VICC-545877	GENIE-VICC-545877-unk-1	ACRM	Acral Melanoma	Melanoma
GENIE-VICC-546644	GENIE-VICC-546644-unk-1	SRAP	Signet Ring Cell Type of the Appendix	Appendiceal Cancer
GENIE-VICC-546854	GENIE-VICC-546854-unk-1	ADNOS	Adenocarcinoma, NOS	Cancer of Unknown Primary
GENIE-VICC-547494	GENIE-VICC-547494-unk-1	PAAD	Pancreatic Adenocarcinoma	Pancreatic Cancer	DOID:4074	pancreatic adenocarcinoma	DOID:1793	pancreatic cancer
GENIE-VICC-549371	GENIE-VICC-549371-unk-1	LUAD	Lung Adenocarcinoma	Non-Small Cell Lung Cancer	DOID:3910	lung adenocarcinoma	DOID:1324	lung cancer
GENIE-VICC-549886	GENIE-VICC-549886-unk-1	PAAC	Acinar Cell Carcinoma of the Pancreas	Pancreatic Cancer	DOID:5742	pancreatic acinar cell adenocarcinoma	DOID:1793	pancreatic cancer
GENIE-VICC-549889	GENIE-VICC-549889-unk-1	MEL	Melanoma	Melanoma	DOID:1909	melanoma	DOID:1909	melanoma
GENIE-VICC-551449	GENIE-VICC-551449-unk-1	COAD	Colon Adenocarcinoma	Colorectal Cancer	DOID:234	colon adenocarcinoma	DOID:219	colon cancer
GENIE-VICC-552176	GENIE-VICC-552176-unk-1	LUAD	Lung Adenocarcinoma	Non-Small Cell Lung Cancer	DOID:3910	lung adenocarcinoma	DOID:1324	lung cancer
GENIE-VICC-552975	GENIE-VICC-552975-unk-1	MDLC	Breast Mixed Ductal and Lobular Carcinoma	Breast Cancer
GENIE-VICC-553438	GENIE-VICC-553438-unk-1	COAD	Colon Adenocarcinoma	Colorectal Cancer	DOID:234	colon adenocarcinoma	DOID:219	colon cancer
GENIE-VICC-553648	GENIE-VICC-553648-unk-1	IDC	Breast Invasive Ductal Carcinoma	Breast Cancer	DOID:3008	invasive ductal carcinoma	DOID:1612	breast cancer
GENIE-VICC-554180	GENIE-VICC-554180-unk-1	HGSOC	High-Grade Serous Ovarian Cancer	Ovarian Cancer	DOID:0050933	ovarian serous carcinoma	DOID:2394	ovarian cancer
GENIE-VICC-555658	GENIE-VICC-555658-unk-1	UMEC	Uterine Mixed Endometrial Carcinoma	Endometrial Cancer
GENIE-VICC-555812	GENIE-VICC-555812-unk-1	AML	Acute Myeloid Leukemia	Leukemia	DOID:9119	acute myeloid leukemia	DOID:2531	hematologic cancer
GENIE-VICC-556834	GENIE-VICC-556834-unk-1	COAD	Colon Adenocarcinoma	Colorectal Cancer	DOID:234	colon adenocarcinoma	DOID:219	colon cancer
GENIE-VICC-558032	GENIE-VICC-558032-unk-1	IDC	Breast Invasive Ductal Carcinoma	Breast Cancer	DOID:3008	invasive ductal carcinoma	DOID:1612	breast cancer
GENIE-VICC-558459	GENIE-VICC-558459-unk-1	THPA	Papillary Thyroid Cancer	Thyroid Cancer	DOID:3969	papillary thyroid carcinoma	DOID:1781	thyroid cancer
GENIE-VICC-559608	GENIE-VICC-559608-unk-1	ACYC	Adenoid Cystic Carcinoma	Salivary Gland Cancer	DOID:0080202	adenoid cystic carcinoma	DOID:162	cancer
GENIE-VICC-559867	GENIE-VICC-559867-unk-1	MDS	Myelodysplasia	Myelodysplasia	DOID:0050908	myelodysplastic syndrome	DOID:2531	hematologic cancer
GENIE-VICC-560503	GENIE-VICC-560503-unk-1	MACR	Mucinous Adenocarcinoma of the Colon and Rectum	Colorectal Cancer	DOID:0050861	colorectal adenocarcinoma	DOID:5672	large intestine cancer
GENIE-VICC-561024	GENIE-VICC-561024-unk-1	SDCA	Salivary Duct Carcinoma	Salivary Gland Cancer
GENIE-VICC-563201	GENIE-VICC-563201-unk-1	CML	Chronic Myelogenous Leukemia	Leukemia	DOID:8692	myeloid leukemia	DOID:2531	hematologic cancer
GENIE-VICC-563815	GENIE-VICC-563815-unk-1	SKCM	Cutaneous Melanoma	Melanoma	DOID:8923	skin melanoma	DOID:4159	skin cancer
GENIE-VICC-565922	GENIE-VICC-565922-unk-1	IDC	Breast Invasive Ductal Carcinoma	Breast Cancer	DOID:3008	invasive ductal carcinoma	DOID:1612	breast cancer
GENIE-VICC-566558	GENIE-VICC-566558-unk-1	HGSOC	High-Grade Serous Ovarian Cancer	Ovarian Cancer	DOID:0050933	ovarian serous carcinoma	DOID:2394	ovarian cancer
GENIE-VICC-566921	GENIE-VICC-566921-unk-1	UEC	Uterine Endometrioid Carcinoma	Endometrial Cancer	DOID:2870	endometrial adenocarcinoma	DOID:363	uterine cancer
GENIE-VICC-567231	GENIE-VICC-567231-unk-1	LUMEC	Mucoepidermoid Carcinoma of the Lung	Non-Small Cell Lung Cancer
GENIE-VICC-567468	GENIE-VICC-567468-unk-1	SBC	Small Bowel Cancer	Small Bowel Cancer	DOID:4907	small intestine carcinoma	DOID:10155	intestinal cancer
GENIE-VICC-567708	GENIE-VICC-567708-unk-1	NCCRCC	Renal Non-Clear Cell Carcinoma	Renal Cell Carcinoma
GENIE-VICC-568873	GENIE-VICC-568873-unk-1	IDC	Breast Invasive Ductal Carcinoma	Breast Cancer	DOID:3008	invasive ductal carcinoma	DOID:1612	breast cancer
GENIE-VICC-568921	GENIE-VICC-568921-unk-1	IDC	Breast Invasive Ductal Carcinoma	Breast Cancer	DOID:3008	invasive ductal carcinoma	DOID:1612	breast cancer
GENIE-VICC-569398	GENIE-VICC-569398-unk-1	READ	Rectal Adenocarcinoma	Colorectal Cancer	DOID:1996	rectum adenocarcinoma	DOID:1993	rectum cancer
GENIE-VICC-569649	GENIE-VICC-569649-unk-1	IDC	Breast Invasive Ductal Carcinoma	Breast Cancer	DOID:3008	invasive ductal carcinoma	DOID:1612	breast cancer
GENIE-VICC-570024	GENIE-VICC-570024-unk-1	GBM	Glioblastoma Multiforme	Glioma
GENIE-VICC-571090	GENIE-VICC-571090-unk-1	AML	Acute Myeloid Leukemia	Leukemia	DOID:9119	acute myeloid leukemia	DOID:2531	hematologic cancer
GENIE-VICC-572946	GENIE-VICC-572946-unk-1	LUAD	Lung Adenocarcinoma	Non-Small Cell Lung Cancer	DOID:3910	lung adenocarcinoma	DOID:1324	lung cancer
GENIE-VICC-573535	GENIE-VICC-573535-unk-1	IDC	Breast Invasive Ductal Carcinoma	Breast Cancer	DOID:3008	invasive ductal carcinoma	DOID:1612	breast cancer
GENIE-VICC-574047	GENIE-VICC-574047-unk-1	LMS	Leiomyosarcoma	Soft Tissue Sarcoma	DOID:1967	leiomyosarcoma	DOID:4045	muscle cancer
GENIE-VICC-574427	GENIE-VICC-574427-unk-1	HGSOC	High-Grade Serous Ovarian Cancer	Ovarian Cancer	DOID:0050933	ovarian serous carcinoma	DOID:2394	ovarian cancer
GENIE-VICC-574903	GENIE-VICC-574903-unk-1	MDS	Myelodysplasia	Myelodysplasia	DOID:0050908	myelodysplastic syndrome	DOID:2531	hematologic cancer
GENIE-VICC-575150	GENIE-VICC-575150-unk-1	USC	Uterine Serous Carcinoma/Uterine Papillary Serous Carcinoma	Endometrial Cancer	DOID:5750	uterine corpus serous adenocarcinoma	DOID:363	uterine cancer
GENIE-VICC-575254	GENIE-VICC-575254-unk-1	IDC	Breast Invasive Ductal Carcinoma	Breast Cancer	DOID:3008	invasive ductal carcinoma	DOID:1612	breast cancer
GENIE-VICC-576270	GENIE-VICC-576270-unk-1	IDC	Breast Invasive Ductal Carcinoma	Breast Cancer	DOID:3008	invasive ductal carcinoma	DOID:1612	breast cancer
GENIE-VICC-577243	GENIE-VICC-577243-unk-1	LUAD	Lung Adenocarcinoma	Non-Small Cell Lung Cancer	DOID:3910	lung adenocarcinoma	DOID:1324	lung cancer
GENIE-VICC-577318	GENIE-VICC-577318-unk-1	HGSOC	High-Grade Serous Ovarian Cancer	Ovarian Cancer	DOID:0050933	ovarian serous carcinoma	DOID:2394	ovarian cancer
GENIE-VICC-578025	GENIE-VICC-578025-unk-1	IDC	Breast Invasive Ductal Carcinoma	Breast Cancer	DOID:3008	invasive ductal carcinoma	DOID:1612	breast cancer
GENIE-VICC-580115	GENIE-VICC-580115-unk-1	LGESS	Low-Grade Endometrial Stromal Sarcoma	Uterine Sarcoma
GENIE-VICC-583355	GENIE-VICC-583355-unk-1	SKCM	Cutaneous Melanoma	Melanoma	DOID:8923	skin melanoma	DOID:4159	skin cancer
GENIE-VICC-593527	GENIE-VICC-593527-unk-1	HGSOC	High-Grade Serous Ovarian Cancer	Ovarian Cancer	DOID:0050933	ovarian serous carcinoma	DOID:2394	ovarian cancer
GENIE-VICC-597867	GENIE-VICC-597867-unk-1	IDC	Breast Invasive Ductal Carcinoma	Breast Cancer	DOID:3008	invasive ductal carcinoma	DOID:1612	breast cancer
GENIE-VICC-599899	GENIE-VICC-599899-unk-1	LUAD	Lung Adenocarcinoma	Non-Small Cell Lung Cancer	DOID:3910	lung adenocarcinoma	DOID:1324	lung cancer
GENIE-VICC-599899	GENIE-VICC-599899-unk-2	LUAD	Lung Adenocarcinoma	Non-Small Cell Lung Cancer	DOID:3910	lung adenocarcinoma	DOID:1324	lung cancer
GENIE-VICC-611118	GENIE-VICC-611118-unk-1	LUAD	Lung Adenocarcinoma	Non-Small Cell Lung Cancer	DOID:3910	lung adenocarcinoma	DOID:1324	lung cancer
GENIE-VICC-611123	GENIE-VICC-611123-unk-1	MDLC	Breast Mixed Ductal and Lobular Carcinoma	Breast Cancer
GENIE-VICC-611633	GENIE-VICC-611633-unk-1	MRC	Renal Medullary Carcinoma	Renal Cell Carcinoma
GENIE-VICC-612351	GENIE-VICC-612351-unk-1	SKCM	Cutaneous Melanoma	Melanoma	DOID:8923	skin melanoma	DOID:4159	skin cancer
GENIE-VICC-612972	GENIE-VICC-612972-unk-1	HCC	Hepatocellular Carcinoma	Hepatobiliary Cancer
GENIE-VICC-613930	GENIE-VICC-613930-unk-1	IDC	Breast Invasive Ductal Carcinoma	Breast Cancer	DOID:3008	invasive ductal carcinoma	DOID:1612	breast cancer
GENIE-VICC-615414	GENIE-VICC-615414-unk-1	IDC	Breast Invasive Ductal Carcinoma	Breast Cancer	DOID:3008	invasive ductal carcinoma	DOID:1612	breast cancer
GENIE-VICC-615744	GENIE-VICC-615744-unk-1	HGSOC	High-Grade Serous Ovarian Cancer	Ovarian Cancer	DOID:0050933	ovarian serous carcinoma	DOID:2394	ovarian cancer
GENIE-VICC-619780	GENIE-VICC-619780-unk-1	IDC	Breast Invasive Ductal Carcinoma	Breast Cancer	DOID:3008	invasive ductal carcinoma	DOID:1612	breast cancer
GENIE-VICC-620664	GENIE-VICC-620664-unk-1	IDC	Breast Invasive Ductal Carcinoma	Breast Cancer	DOID:3008	invasive ductal carcinoma	DOID:1612	breast cancer
GENIE-VICC-621838	GENIE-VICC-621838-unk-1	COAD	Colon Adenocarcinoma	Colorectal Cancer	DOID:234	colon adenocarcinoma	DOID:219	colon cancer
GENIE-VICC-622042	GENIE-VICC-622042-unk-1	LUSC	Lung Squamous Cell Carcinoma	Non-Small Cell Lung Cancer	DOID:3907	lung squamous cell carcinoma	DOID:1324	lung cancer
GENIE-VICC-622961	GENIE-VICC-622961-unk-1	IDC	Breast Invasive Ductal Carcinoma	Breast Cancer	DOID:3008	invasive ductal carcinoma	DOID:1612	breast cancer
GENIE-VICC-623188	GENIE-VICC-623188-unk-1	LUAD	Lung Adenocarcinoma	Non-Small Cell Lung Cancer	DOID:3910	lung adenocarcinoma	DOID:1324	lung cancer
GENIE-VICC-624160	GENIE-VICC-624160-unk-1	READ	Rectal Adenocarcinoma	Colorectal Cancer	DOID:1996	rectum adenocarcinoma	DOID:1993	rectum cancer
GENIE-VICC-624325	GENIE-VICC-624325-unk-1	IDC	Breast Invasive Ductal Carcinoma	Breast Cancer	DOID:3008	invasive ductal carcinoma	DOID:1612	breast cancer
GENIE-VICC-624629	GENIE-VICC-624629-unk-1	IBC	Inflammatory Breast Cancer	Breast Cancer	DOID:6263	inflammatory breast carcinoma	DOID:1612	breast cancer
GENIE-VICC-625119	GENIE-VICC-625119-unk-1	MYF	Myelofibrosis/Osteomyelofibrosis	Myeloproliferative Neoplasm	DOID:4971	myelofibrosis	DOID:2531	hematologic cancer
GENIE-VICC-625119	GENIE-VICC-625119-unk-2	AML	Acute Myeloid Leukemia	Leukemia	DOID:9119	acute myeloid leukemia	DOID:2531	hematologic cancer
GENIE-VICC-625356	GENIE-VICC-625356-unk-1	SNA	Sinonasal Adenocarcinoma	Head and Neck Cancer
GENIE-VICC-625375	GENIE-VICC-625375-unk-1	CMML	Chronic Myelomonocytic Leukemia	Leukemia
GENIE-VICC-626125	GENIE-VICC-626125-unk-1	IHCH	Intrahepatic Cholangiocarcinoma	Hepatobiliary Cancer	DOID:4928	intrahepatic cholangiocarcinoma	DOID:4606	bile duct cancer
GENIE-VICC-626348	GENIE-VICC-626348-unk-1	LUAD	Lung Adenocarcinoma	Non-Small Cell Lung Cancer	DOID:3910	lung adenocarcinoma	DOID:1324	lung cancer
GENIE-VICC-626348	GENIE-VICC-626348-unk-2	LUAD	Lung Adenocarcinoma	Non-Small Cell Lung Cancer	DOID:3910	lung adenocarcinoma	DOID:1324	lung cancer
GENIE-VICC-628053	GENIE-VICC-628053-unk-1	IDC	Breast Invasive Ductal Carcinoma	Breast Cancer	DOID:3008	invasive ductal carcinoma	DOID:1612	breast cancer
GENIE-VICC-628792	GENIE-VICC-628792-unk-1	ADNOS	Adenocarcinoma, NOS	Cancer of Unknown Primary
GENIE-VICC-628932	GENIE-VICC-628932-unk-1	SPDAC	Poorly Differentiated Carcinoma of the Stomach	Esophagogastric Cancer
GENIE-VICC-629790	GENIE-VICC-629790-unk-1	ADNOS	Adenocarcinoma, NOS	Cancer of Unknown Primary
GENIE-VICC-629941	GENIE-VICC-629941-unk-1	IDC	Breast Invasive Ductal Carcinoma	Breast Cancer	DOID:3008	invasive ductal carcinoma	DOID:1612	breast cancer
GENIE-VICC-633567	GENIE-VICC-633567-unk-1	BRCA	Invasive Breast Carcinoma	Breast Cancer
GENIE-VICC-634016	GENIE-VICC-634016-unk-1	HCC	Hepatocellular Carcinoma	Hepatobiliary Cancer
GENIE-VICC-634069	GENIE-VICC-634069-unk-1	SKCM	Cutaneous Melanoma	Melanoma	DOID:8923	skin melanoma	DOID:4159	skin cancer
GENIE-VICC-634086	GENIE-VICC-634086-unk-1	MAAP	Mucinous Adenocarcinoma of the Appendix	Appendiceal Cancer	DOID:3608	appendix adenocarcinoma	DOID:11239	appendix cancer
GENIE-VICC-634542	GENIE-VICC-634542-unk-1	IDC	Breast Invasive Ductal Carcinoma	Breast Cancer	DOID:3008	invasive ductal carcinoma	DOID:1612	breast cancer
GENIE-VICC-634542	GENIE-VICC-634542-unk-2	IDC	Breast Invasive Ductal Carcinoma	Breast Cancer	DOID:3008	invasive ductal carcinoma	DOID:1612	breast cancer
GENIE-VICC-635155	GENIE-VICC-635155-unk-1	IDC	Breast Invasive Ductal Carcinoma	Breast Cancer	DOID:3008	invasive ductal carcinoma	DOID:1612	breast cancer
GENIE-VICC-635310	GENIE-VICC-635310-unk-1	APE	Anaplastic Ependymoma	CNS Cancer
GENIE-VICC-636643	GENIE-VICC-636643-unk-1	COAD	Colon Adenocarcinoma	Colorectal Cancer	DOID:234	colon adenocarcinoma	DOID:219	colon cancer
GENIE-VICC-636754	GENIE-VICC-636754-unk-1	LUAD	Lung Adenocarcinoma	Non-Small Cell Lung Cancer	DOID:3910	lung adenocarcinoma	DOID:1324	lung cancer
GENIE-VICC-639039	GENIE-VICC-639039-unk-1	MDS	Myelodysplasia	Myelodysplasia	DOID:0050908	myelodysplastic syndrome	DOID:2531	hematologic cancer
GENIE-VICC-640137	GENIE-VICC-640137-unk-1	MDS	Myelodysplasia	Myelodysplasia	DOID:0050908	myelodysplastic syndrome	DOID:2531	hematologic cancer
GENIE-VICC-644093	GENIE-VICC-644093-unk-2	LUAD	Lung Adenocarcinoma	Non-Small Cell Lung Cancer	DOID:3910	lung adenocarcinoma	DOID:1324	lung cancer
GENIE-VICC-644093	GENIE-VICC-644093-unk-1	LUAD	Lung Adenocarcinoma	Non-Small Cell Lung Cancer	DOID:3910	lung adenocarcinoma	DOID:1324	lung cancer
GENIE-VICC-645488	GENIE-VICC-645488-unk-1	LUAD	Lung Adenocarcinoma	Non-Small Cell Lung Cancer	DOID:3910	lung adenocarcinoma	DOID:1324	lung cancer
GENIE-VICC-646874	GENIE-VICC-646874-unk-1	ILC	Breast Invasive Lobular Carcinoma	Breast Cancer
GENIE-VICC-647513	GENIE-VICC-647513-unk-1	LUAD	Lung Adenocarcinoma	Non-Small Cell Lung Cancer	DOID:3910	lung adenocarcinoma	DOID:1324	lung cancer
GENIE-VICC-647576	GENIE-VICC-647576-unk-1	COAD	Colon Adenocarcinoma	Colorectal Cancer	DOID:234	colon adenocarcinoma	DOID:219	colon cancer
GENIE-VICC-647621	GENIE-VICC-647621-unk-1	IDC	Breast Invasive Ductal Carcinoma	Breast Cancer	DOID:3008	invasive ductal carcinoma	DOID:1612	breast cancer
GENIE-VICC-648910	GENIE-VICC-648910-unk-1	MEL	Melanoma	Melanoma	DOID:1909	melanoma	DOID:1909	melanoma
GENIE-VICC-649351	GENIE-VICC-649351-unk-1	HNNE	Head and Neck Neuroendocrine Carcinoma	Head and Neck Cancer
GENIE-VICC-649786	GENIE-VICC-649786-unk-1	AML	Acute Myeloid Leukemia	Leukemia	DOID:9119	acute myeloid leukemia	DOID:2531	hematologic cancer
GENIE-VICC-649786	GENIE-VICC-649786-unk-2	AML	Acute Myeloid Leukemia	Leukemia	DOID:9119	acute myeloid leukemia	DOID:2531	hematologic cancer
GENIE-VICC-650775	GENIE-VICC-650775-unk-1	HGSOC	High-Grade Serous Ovarian Cancer	Ovarian Cancer	DOID:0050933	ovarian serous carcinoma	DOID:2394	ovarian cancer
GENIE-VICC-650855	GENIE-VICC-650855-unk-1	IHCH	Intrahepatic Cholangiocarcinoma	Hepatobiliary Cancer	DOID:4928	intrahepatic cholangiocarcinoma	DOID:4606	bile duct cancer
GENIE-VICC-651126	GENIE-VICC-651126-unk-1	ACYC	Adenoid Cystic Carcinoma	Salivary Gland Cancer	DOID:0080202	adenoid cystic carcinoma	DOID:162	cancer
GENIE-VICC-651403	GENIE-VICC-651403-unk-1	OCSC	Oral Cavity Squamous Cell Carcinoma	Head and Neck Cancer	DOID:0050866	oral squamous cell carcinoma	DOID:8618	oral cavity cancer
GENIE-VICC-651416	GENIE-VICC-651416-unk-1	USC	Uterine Serous Carcinoma/Uterine Papillary Serous Carcinoma	Endometrial Cancer	DOID:5750	uterine corpus serous adenocarcinoma	DOID:363	uterine cancer
GENIE-VICC-651975	GENIE-VICC-651975-unk-1	MDLC	Breast Mixed Ductal and Lobular Carcinoma	Breast Cancer
GENIE-VICC-652421	GENIE-VICC-652421-unk-1	AMPCA	Ampullary Carcinoma	Ampullary Carcinoma	DOID:4932	ampulla of Vater carcinoma	DOID:10021	duodenum cancer
GENIE-VICC-655609	GENIE-VICC-655609-unk-1	MYF	Myelofibrosis/Osteomyelofibrosis	Myeloproliferative Neoplasm	DOID:4971	myelofibrosis	DOID:2531	hematologic cancer
GENIE-VICC-655660	GENIE-VICC-655660-unk-2	COAD	Colon Adenocarcinoma	Colorectal Cancer	DOID:234	colon adenocarcinoma	DOID:219	colon cancer
GENIE-VICC-656152	GENIE-VICC-656152-unk-1	MFH	Undifferentiated Pleomorphic Sarcoma/Malignant Fibrous Histiocytoma/High-Grade Spindle Cell Sarcoma	Soft Tissue Sarcoma	DOID:1907	malignant fibroxanthoma	DOID:201	connective tissue cancer
GENIE-VICC-656870	GENIE-VICC-656870-unk-1	MDLC	Breast Mixed Ductal and Lobular Carcinoma	Breast Cancer
GENIE-VICC-657706	GENIE-VICC-657706-unk-1	IDC	Breast Invasive Ductal Carcinoma	Breast Cancer	DOID:3008	invasive ductal carcinoma	DOID:1612	breast cancer
GENIE-VICC-658294	GENIE-VICC-658294-unk-1	ACCC	Acinic Cell Carcinoma	Salivary Gland Cancer	DOID:3025	acinar cell carcinoma	DOID:162	cancer
GENIE-VICC-659135	GENIE-VICC-659135-unk-1	HGSOC	High-Grade Serous Ovarian Cancer	Ovarian Cancer	DOID:0050933	ovarian serous carcinoma	DOID:2394	ovarian cancer
GENIE-VICC-659829	GENIE-VICC-659829-unk-1	MAAP	Mucinous Adenocarcinoma of the Appendix	Appendiceal Cancer	DOID:3608	appendix adenocarcinoma	DOID:11239	appendix cancer
GENIE-VICC-661315	GENIE-VICC-661315-unk-1	SKCM	Cutaneous Melanoma	Melanoma	DOID:8923	skin melanoma	DOID:4159	skin cancer
GENIE-VICC-662032	GENIE-VICC-662032-unk-1	SCLC	Small Cell Lung Cancer	Small Cell Lung Cancer	DOID:5409	lung small cell carcinoma	DOID:1324	lung cancer
GENIE-VICC-662200	GENIE-VICC-662200-unk-1	VSC	Squamous Cell Carcinoma of the Vulva/Vagina	Vaginal Cancer
GENIE-VICC-662762	GENIE-VICC-662762-unk-1	HCC	Hepatocellular Carcinoma	Hepatobiliary Cancer
GENIE-VICC-662976	GENIE-VICC-662976-unk-1	LUAD	Lung Adenocarcinoma	Non-Small Cell Lung Cancer	DOID:3910	lung adenocarcinoma	DOID:1324	lung cancer
GENIE-VICC-663292	GENIE-VICC-663292-unk-1	ADNOS	Adenocarcinoma, NOS	Cancer of Unknown Primary
GENIE-VICC-663353	GENIE-VICC-663353-unk-1	IDC	Breast Invasive Ductal Carcinoma	Breast Cancer	DOID:3008	invasive ductal carcinoma	DOID:1612	breast cancer
GENIE-VICC-663610	GENIE-VICC-663610-unk-1	COAD	Colon Adenocarcinoma	Colorectal Cancer	DOID:234	colon adenocarcinoma	DOID:219	colon cancer
GENIE-VICC-664360	GENIE-VICC-664360-unk-1	MDLC	Breast Mixed Ductal and Lobular Carcinoma	Breast Cancer
GENIE-VICC-665274	GENIE-VICC-665274-unk-1	HCC	Hepatocellular Carcinoma	Hepatobiliary Cancer
GENIE-VICC-665367	GENIE-VICC-665367-unk-1	IDC	Breast Invasive Ductal Carcinoma	Breast Cancer	DOID:3008	invasive ductal carcinoma	DOID:1612	breast cancer
GENIE-VICC-665767	GENIE-VICC-665767-unk-1	MDLC	Breast Mixed Ductal and Lobular Carcinoma	Breast Cancer
GENIE-VICC-665768	GENIE-VICC-665768-unk-1	AML	Acute Myeloid Leukemia	Leukemia	DOID:9119	acute myeloid leukemia	DOID:2531	hematologic cancer
GENIE-VICC-665842	GENIE-VICC-665842-unk-1	DCIS	Breast Ductal Carcinoma In Situ	Breast Cancer
GENIE-VICC-666095	GENIE-VICC-666095-unk-1	AML	Acute Myeloid Leukemia	Leukemia	DOID:9119	acute myeloid leukemia	DOID:2531	hematologic cancer
GENIE-VICC-666380	GENIE-VICC-666380-unk-1	IHCH	Intrahepatic Cholangiocarcinoma	Hepatobiliary Cancer	DOID:4928	intrahepatic cholangiocarcinoma	DOID:4606	bile duct cancer
GENIE-VICC-667376	GENIE-VICC-667376-unk-1	LUSC	Lung Squamous Cell Carcinoma	Non-Small Cell Lung Cancer	DOID:3907	lung squamous cell carcinoma	DOID:1324	lung cancer
GENIE-VICC-668031	GENIE-VICC-668031-unk-1	HCC	Hepatocellular Carcinoma	Hepatobiliary Cancer
GENIE-VICC-668351	GENIE-VICC-668351-unk-1	DA	Duodenal Adenocarcinoma	Small Bowel Cancer
GENIE-VICC-670663	GENIE-VICC-670663-unk-1	SKCM	Cutaneous Melanoma	Melanoma	DOID:8923	skin melanoma	DOID:4159	skin cancer
GENIE-VICC-671338	GENIE-VICC-671338-unk-1	IDC	Breast Invasive Ductal Carcinoma	Breast Cancer	DOID:3008	invasive ductal carcinoma	DOID:1612	breast cancer
GENIE-VICC-671387	GENIE-VICC-671387-unk-1	AASTR	Anaplastic Astrocytoma	Glioma	DOID:3078	grade III astrocytoma	DOID:3070	malignant glioma
GENIE-VICC-671452	GENIE-VICC-671452-unk-1	OPHSC	Oropharynx Squamous Cell Carcinoma	Head and Neck Cancer	DOID:0050921	pharynx squamous cell carcinoma	DOID:0060119	pharynx cancer
GENIE-VICC-673077	GENIE-VICC-673077-unk-1	LXSC	Larynx Squamous Cell Carcinoma	Head and Neck Cancer	DOID:2876	laryngeal squamous cell carcinoma	DOID:2596	larynx cancer
GENIE-VICC-673909	GENIE-VICC-673909-unk-1	IDC	Breast Invasive Ductal Carcinoma	Breast Cancer	DOID:3008	invasive ductal carcinoma	DOID:1612	breast cancer
GENIE-VICC-675238	GENIE-VICC-675238-unk-1	IDC	Breast Invasive Ductal Carcinoma	Breast Cancer	DOID:3008	invasive ductal carcinoma	DOID:1612	breast cancer
GENIE-VICC-675238	GENIE-VICC-675238-unk-2	IDC	Breast Invasive Ductal Carcinoma	Breast Cancer	DOID:3008	invasive ductal carcinoma	DOID:1612	breast cancer
GENIE-VICC-676431	GENIE-VICC-676431-unk-1	COAD	Colon Adenocarcinoma	Colorectal Cancer	DOID:234	colon adenocarcinoma	DOID:219	colon cancer
GENIE-VICC-676545	GENIE-VICC-676545-unk-1	ETC	Essential Thrombocythaemia	Myeloproliferative Neoplasm	DOID:2224	essential thrombocythemia	DOID:2531	hematologic cancer
GENIE-VICC-677573	GENIE-VICC-677573-unk-1	AML	Acute Myeloid Leukemia	Leukemia	DOID:9119	acute myeloid leukemia	DOID:2531	hematologic cancer
GENIE-VICC-678306	GENIE-VICC-678306-unk-1	BLOOD	Blood	Blood Cancer, NOS
GENIE-VICC-678813	GENIE-VICC-678813-unk-1	SKCM	Cutaneous Melanoma	Melanoma	DOID:8923	skin melanoma	DOID:4159	skin cancer
GENIE-VICC-680806	GENIE-VICC-680806-unk-1	LIPO	Liposarcoma	Soft Tissue Sarcoma	DOID:3382	liposarcoma	DOID:201	connective tissue cancer
GENIE-VICC-685062	GENIE-VICC-685062-unk-1	PAAC	Acinar Cell Carcinoma of the Pancreas	Pancreatic Cancer	DOID:5742	pancreatic acinar cell adenocarcinoma	DOID:1793	pancreatic cancer
GENIE-VICC-686692	GENIE-VICC-686692-unk-1	SOC	Serous Ovarian Cancer	Ovarian Cancer	DOID:5744	ovary serous adenocarcinoma	DOID:2394	ovarian cancer
GENIE-VICC-687013	GENIE-VICC-687013-unk-1	CHRCC	Chromophobe Renal Cell Carcinoma	Renal Cell Carcinoma	DOID:4471	chromophobe renal cell carcinoma	DOID:263	kidney cancer
GENIE-VICC-687223	GENIE-VICC-687223-unk-1	HGSOC	High-Grade Serous Ovarian Cancer	Ovarian Cancer	DOID:0050933	ovarian serous carcinoma	DOID:2394	ovarian cancer
GENIE-VICC-687969	GENIE-VICC-687969-unk-1	IBC	Inflammatory Breast Cancer	Breast Cancer	DOID:6263	inflammatory breast carcinoma	DOID:1612	breast cancer
GENIE-VICC-688011	GENIE-VICC-688011-unk-1	SKCM	Cutaneous Melanoma	Melanoma	DOID:8923	skin melanoma	DOID:4159	skin cancer
GENIE-VICC-688209	GENIE-VICC-688209-unk-1	MYEC	Myoepithelial Carcinoma	Salivary Gland Cancer
GENIE-VICC-688526	GENIE-VICC-688526-unk-1	MDS	Myelodysplasia	Myelodysplasia	DOID:0050908	myelodysplastic syndrome	DOID:2531	hematologic cancer
GENIE-VICC-688584	GENIE-VICC-688584-unk-1	DSRCT	Desmoplastic Small-Round-Cell Tumor	Soft Tissue Sarcoma
GENIE-VICC-688739	GENIE-VICC-688739-unk-1	CCE	Clear Cell Ependymoma	CNS Cancer
GENIE-VICC-688965	GENIE-VICC-688965-unk-1	HGSOC	High-Grade Serous Ovarian Cancer	Ovarian Cancer	DOID:0050933	ovarian serous carcinoma	DOID:2394	ovarian cancer
GENIE-VICC-691108	GENIE-VICC-691108-unk-1	HGSOC	High-Grade Serous Ovarian Cancer	Ovarian Cancer	DOID:0050933	ovarian serous carcinoma	DOID:2394	ovarian cancer
GENIE-VICC-693519	GENIE-VICC-693519-unk-1	CUPNOS	Cancer of Unknown Primary, NOS	Cancer of Unknown Primary	DOID:162	cancer	DOID:162	cancer
GENIE-VICC-695036	GENIE-VICC-695036-unk-1	EPDCA	Esophageal Poorly Differentiated Carcinoma	Esophagogastric Cancer
GENIE-VICC-695373	GENIE-VICC-695373-unk-1	MDLC	Breast Mixed Ductal and Lobular Carcinoma	Breast Cancer
GENIE-VICC-695646	GENIE-VICC-695646-unk-1	THPA	Papillary Thyroid Cancer	Thyroid Cancer	DOID:3969	papillary thyroid carcinoma	DOID:1781	thyroid cancer
GENIE-VICC-696551	GENIE-VICC-696551-unk-1	COAD	Colon Adenocarcinoma	Colorectal Cancer	DOID:234	colon adenocarcinoma	DOID:219	colon cancer
GENIE-VICC-696592	GENIE-VICC-696592-unk-1	COAD	Colon Adenocarcinoma	Colorectal Cancer	DOID:234	colon adenocarcinoma	DOID:219	colon cancer
GENIE-VICC-696724	GENIE-VICC-696724-unk-1	ISTAD	Intestinal Type Stomach Adenocarcinoma	Esophagogastric Cancer
GENIE-VICC-697181	GENIE-VICC-697181-unk-1	ILC	Breast Invasive Lobular Carcinoma	Breast Cancer
GENIE-VICC-697392	GENIE-VICC-697392-unk-1	LUAD	Lung Adenocarcinoma	Non-Small Cell Lung Cancer	DOID:3910	lung adenocarcinoma	DOID:1324	lung cancer
GENIE-VICC-697599	GENIE-VICC-697599-unk-1	CUP	Cancer of Unknown Primary	Cancer of Unknown Primary	DOID:162	cancer	DOID:162	cancer
GENIE-VICC-698777	GENIE-VICC-698777-unk-1	RCC	Renal Cell Carcinoma	Renal Cell Carcinoma	DOID:4450	renal cell carcinoma	DOID:263	kidney cancer
GENIE-VICC-702891	GENIE-VICC-702891-unk-1	HGSOC	High-Grade Serous Ovarian Cancer	Ovarian Cancer	DOID:0050933	ovarian serous carcinoma	DOID:2394	ovarian cancer
GENIE-VICC-703661	GENIE-VICC-703661-unk-1	ACYC	Adenoid Cystic Carcinoma	Salivary Gland Cancer	DOID:0080202	adenoid cystic carcinoma	DOID:162	cancer
GENIE-VICC-705216	GENIE-VICC-705216-unk-1	SCCNOS	Squamous Cell Carcinoma, NOS	Cancer of Unknown Primary	DOID:1749	squamous cell carcinoma	DOID:162	cancer
GENIE-VICC-705320	GENIE-VICC-705320-unk-1	ACCC	Acinic Cell Carcinoma	Salivary Gland Cancer	DOID:3025	acinar cell carcinoma	DOID:162	cancer
GENIE-VICC-705878	GENIE-VICC-705878-unk-1	IBC	Inflammatory Breast Cancer	Breast Cancer	DOID:6263	inflammatory breast carcinoma	DOID:1612	breast cancer
GENIE-VICC-706474	GENIE-VICC-706474-unk-1	ACYC	Adenoid Cystic Carcinoma	Salivary Gland Cancer	DOID:0080202	adenoid cystic carcinoma	DOID:162	cancer
GENIE-VICC-706667	GENIE-VICC-706667-unk-1	SNUC	Sinonasal Undifferentiated Carcinoma	Head and Neck Cancer
GENIE-VICC-707461	GENIE-VICC-707461-unk-1	MDS	Myelodysplasia	Myelodysplasia	DOID:0050908	myelodysplastic syndrome	DOID:2531	hematologic cancer
GENIE-VICC-707461	GENIE-VICC-707461-unk-2	AML	Acute Myeloid Leukemia	Leukemia	DOID:9119	acute myeloid leukemia	DOID:2531	hematologic cancer
GENIE-VICC-708400	GENIE-VICC-708400-unk-1	COAD	Colon Adenocarcinoma	Colorectal Cancer	DOID:234	colon adenocarcinoma	DOID:219	colon cancer
GENIE-VICC-709199	GENIE-VICC-709199-unk-1	IDC	Breast Invasive Ductal Carcinoma	Breast Cancer	DOID:3008	invasive ductal carcinoma	DOID:1612	breast cancer
GENIE-VICC-709843	GENIE-VICC-709843-unk-1	IDC	Breast Invasive Ductal Carcinoma	Breast Cancer	DOID:3008	invasive ductal carcinoma	DOID:1612	breast cancer
GENIE-VICC-711672	GENIE-VICC-711672-unk-1	SAAD	Salivary Adenocarcinoma	Salivary Gland Cancer
GENIE-VICC-729894	GENIE-VICC-729894-unk-1	AML	Acute Myeloid Leukemia	Leukemia	DOID:9119	acute myeloid leukemia	DOID:2531	hematologic cancer
GENIE-VICC-736468	GENIE-VICC-736468-unk-1	MDS	Myelodysplasia	Myelodysplasia	DOID:0050908	myelodysplastic syndrome	DOID:2531	hematologic cancer
GENIE-VICC-745747	GENIE-VICC-745747-unk-1	LUAD	Lung Adenocarcinoma	Non-Small Cell Lung Cancer	DOID:3910	lung adenocarcinoma	DOID:1324	lung cancer
GENIE-VICC-751324	GENIE-VICC-751324-unk-1	MYF	Myelofibrosis/Osteomyelofibrosis	Myeloproliferative Neoplasm	DOID:4971	myelofibrosis	DOID:2531	hematologic cancer
GENIE-VICC-758432	GENIE-VICC-758432-unk-1	COAD	Colon Adenocarcinoma	Colorectal Cancer	DOID:234	colon adenocarcinoma	DOID:219	colon cancer
GENIE-VICC-760725	GENIE-VICC-760725-unk-1	SKCM	Cutaneous Melanoma	Melanoma	DOID:8923	skin melanoma	DOID:4159	skin cancer
GENIE-VICC-761488	GENIE-VICC-761488-unk-1	IDC	Breast Invasive Ductal Carcinoma	Breast Cancer	DOID:3008	invasive ductal carcinoma	DOID:1612	breast cancer
GENIE-VICC-761914	GENIE-VICC-761914-unk-1	HGSOC	High-Grade Serous Ovarian Cancer	Ovarian Cancer	DOID:0050933	ovarian serous carcinoma	DOID:2394	ovarian cancer
GENIE-VICC-762287	GENIE-VICC-762287-unk-1	HGSOC	High-Grade Serous Ovarian Cancer	Ovarian Cancer	DOID:0050933	ovarian serous carcinoma	DOID:2394	ovarian cancer
GENIE-VICC-762712	GENIE-VICC-762712-unk-1	UTUC	Upper Tract Urothelial Carcinoma	Bladder Cancer
GENIE-VICC-763992	GENIE-VICC-763992-unk-1	BLCA	Bladder Urothelial Carcinoma	Bladder Cancer	DOID:4006	bladder urothelial carcinoma	DOID:11054	urinary bladder cancer
GENIE-VICC-764148	GENIE-VICC-764148-unk-1	LUAD	Lung Adenocarcinoma	Non-Small Cell Lung Cancer	DOID:3910	lung adenocarcinoma	DOID:1324	lung cancer
GENIE-VICC-765745	GENIE-VICC-765745-unk-1	READ	Rectal Adenocarcinoma	Colorectal Cancer	DOID:1996	rectum adenocarcinoma	DOID:1993	rectum cancer
GENIE-VICC-765971	GENIE-VICC-765971-unk-1	SKCM	Cutaneous Melanoma	Melanoma	DOID:8923	skin melanoma	DOID:4159	skin cancer
GENIE-VICC-766621	GENIE-VICC-766621-unk-1	EHCH	Extrahepatic Cholangiocarcinoma	Hepatobiliary Cancer
GENIE-VICC-766879	GENIE-VICC-766879-unk-1	IAMPCA	Intestinal Ampullary Carcinoma	Ampullary Carcinoma
GENIE-VICC-767725	GENIE-VICC-767725-unk-1	LUAD	Lung Adenocarcinoma	Non-Small Cell Lung Cancer	DOID:3910	lung adenocarcinoma	DOID:1324	lung cancer
GENIE-VICC-767773	GENIE-VICC-767773-unk-1	COAD	Colon Adenocarcinoma	Colorectal Cancer	DOID:234	colon adenocarcinoma	DOID:219	colon cancer
GENIE-VICC-768184	GENIE-VICC-768184-unk-1	COAD	Colon Adenocarcinoma	Colorectal Cancer	DOID:234	colon adenocarcinoma	DOID:219	colon cancer
GENIE-VICC-768604	GENIE-VICC-768604-unk-1	CCOV	Clear Cell Ovarian Cancer	Ovarian Cancer
GENIE-VICC-769242	GENIE-VICC-769242-unk-1	ESCC	Esophageal Squamous Cell Carcinoma	Esophagogastric Cancer	DOID:3748	esophagus squamous cell carcinoma	DOID:5041	esophageal cancer
GENIE-VICC-769252	GENIE-VICC-769252-unk-1	EHCH	Extrahepatic Cholangiocarcinoma	Hepatobiliary Cancer
GENIE-VICC-770028	GENIE-VICC-770028-unk-1	CHOL	Cholangiocarcinoma	Hepatobiliary Cancer	DOID:4947	cholangiocarcinoma	DOID:4606	bile duct cancer
GENIE-VICC-771974	GENIE-VICC-771974-unk-1	IDC	Breast Invasive Ductal Carcinoma	Breast Cancer	DOID:3008	invasive ductal carcinoma	DOID:1612	breast cancer
GENIE-VICC-772313	GENIE-VICC-772313-unk-1	IDC	Breast Invasive Ductal Carcinoma	Breast Cancer	DOID:3008	invasive ductal carcinoma	DOID:1612	breast cancer
GENIE-VICC-773680	GENIE-VICC-773680-unk-1	SRCCR	Signet Ring Cell Adenocarcinoma of the Colon and Rectum	Colorectal Cancer
GENIE-VICC-776747	GENIE-VICC-776747-unk-1	MPN	Myeloproliferative Neoplasm	Myeloproliferative Neoplasm	DOID:2226	myeloproliferative neoplasm	DOID:2531	hematologic cancer
GENIE-VICC-777422	GENIE-VICC-777422-unk-1	MDLC	Breast Mixed Ductal and Lobular Carcinoma	Breast Cancer
GENIE-VICC-777589	GENIE-VICC-777589-unk-1	HNMUCM	Head and Neck Mucosal Melanoma	Melanoma
GENIE-VICC-777671	GENIE-VICC-777671-unk-1	BLOOD	Blood	Blood Cancer, NOS
GENIE-VICC-779846	GENIE-VICC-779846-unk-1	MDLC	Breast Mixed Ductal and Lobular Carcinoma	Breast Cancer
GENIE-VICC-780126	GENIE-VICC-780126-unk-1	PANET	Pancreatic Neuroendocrine Tumor	Pancreatic Cancer	DOID:1798	pancreatic endocrine carcinoma	DOID:1793	pancreatic cancer
GENIE-VICC-780278	GENIE-VICC-780278-unk-1	NSCLCPD	Poorly Differentiated Non-Small Cell Lung Cancer	Non-Small Cell Lung Cancer
GENIE-VICC-781592	GENIE-VICC-781592-unk-1	SKCM	Cutaneous Melanoma	Melanoma	DOID:8923	skin melanoma	DOID:4159	skin cancer
GENIE-VICC-781636	GENIE-VICC-781636-unk-1	IDC	Breast Invasive Ductal Carcinoma	Breast Cancer	DOID:3008	invasive ductal carcinoma	DOID:1612	breast cancer
GENIE-VICC-781647	GENIE-VICC-781647-unk-1	AML	Acute Myeloid Leukemia	Leukemia	DOID:9119	acute myeloid leukemia	DOID:2531	hematologic cancer
GENIE-VICC-781727	GENIE-VICC-781727-unk-1	MACR	Mucinous Adenocarcinoma of the Colon and Rectum	Colorectal Cancer	DOID:0050861	colorectal adenocarcinoma	DOID:5672	large intestine cancer
GENIE-VICC-784009	GENIE-VICC-784009-unk-1	COAD	Colon Adenocarcinoma	Colorectal Cancer	DOID:234	colon adenocarcinoma	DOID:219	colon cancer
GENIE-VICC-784104	GENIE-VICC-784104-unk-1	PAMPCA	Pancreatobiliary Ampullary Carcinoma	Ampullary Carcinoma
GENIE-VICC-784421	GENIE-VICC-784421-unk-1	GEJ	Adenocarcinoma of the Gastroesophageal Junction	Esophagogastric Cancer	DOID:4944	gastroesophageal junction adenocarcinoma	DOID:3119	gastrointestinal system cancer
GENIE-VICC-784966	GENIE-VICC-784966-unk-1	SKCM	Cutaneous Melanoma	Melanoma	DOID:8923	skin melanoma	DOID:4159	skin cancer
GENIE-VICC-785310	GENIE-VICC-785310-unk-1	SKCM	Cutaneous Melanoma	Melanoma	DOID:8923	skin melanoma	DOID:4159	skin cancer
GENIE-VICC-785666	GENIE-VICC-785666-unk-1	ESCA	Esophageal Adenocarcinoma	Esophagogastric Cancer	DOID:4914	esophagus adenocarcinoma	DOID:5041	esophageal cancer
GENIE-VICC-785919	GENIE-VICC-785919-unk-1	COAD	Colon Adenocarcinoma	Colorectal Cancer	DOID:234	colon adenocarcinoma	DOID:219	colon cancer
GENIE-VICC-786428	GENIE-VICC-786428-unk-1	SBWDNET	Small Bowel Well-Differentiated Neuroendocrine Tumor	Gastrointestinal Neuroendocrine Tumor
GENIE-VICC-786510	GENIE-VICC-786510-unk-1	MSTAD	Mucinous Stomach Adenocarcinoma	Esophagogastric Cancer	DOID:3716	mucinous stomach adenocarcinoma	DOID:10534	stomach cancer
GENIE-VICC-786510	GENIE-VICC-786510-unk-2	MSTAD	Mucinous Stomach Adenocarcinoma	Esophagogastric Cancer	DOID:3716	mucinous stomach adenocarcinoma	DOID:10534	stomach cancer
GENIE-VICC-787686	GENIE-VICC-787686-unk-1	SKCM	Cutaneous Melanoma	Melanoma	DOID:8923	skin melanoma	DOID:4159	skin cancer
GENIE-VICC-789176	GENIE-VICC-789176-unk-1	IDC	Breast Invasive Ductal Carcinoma	Breast Cancer	DOID:3008	invasive ductal carcinoma	DOID:1612	breast cancer
GENIE-VICC-790097	GENIE-VICC-790097-unk-1	SKCM	Cutaneous Melanoma	Melanoma	DOID:8923	skin melanoma	DOID:4159	skin cancer
GENIE-VICC-790199	GENIE-VICC-790199-unk-1	OCSC	Oral Cavity Squamous Cell Carcinoma	Head and Neck Cancer	DOID:0050866	oral squamous cell carcinoma	DOID:8618	oral cavity cancer
GENIE-VICC-791073	GENIE-VICC-791073-unk-1	SCCNOS	Squamous Cell Carcinoma, NOS	Cancer of Unknown Primary	DOID:1749	squamous cell carcinoma	DOID:162	cancer
GENIE-VICC-791986	GENIE-VICC-791986-unk-1	IDC	Breast Invasive Ductal Carcinoma	Breast Cancer	DOID:3008	invasive ductal carcinoma	DOID:1612	breast cancer
GENIE-VICC-792756	GENIE-VICC-792756-unk-1	GEJ	Adenocarcinoma of the Gastroesophageal Junction	Esophagogastric Cancer	DOID:4944	gastroesophageal junction adenocarcinoma	DOID:3119	gastrointestinal system cancer
GENIE-VICC-793238	GENIE-VICC-793238-unk-1	PANET	Pancreatic Neuroendocrine Tumor	Pancreatic Cancer	DOID:1798	pancreatic endocrine carcinoma	DOID:1793	pancreatic cancer
GENIE-VICC-793728	GENIE-VICC-793728-unk-1	IDC	Breast Invasive Ductal Carcinoma	Breast Cancer	DOID:3008	invasive ductal carcinoma	DOID:1612	breast cancer
GENIE-VICC-793883	GENIE-VICC-793883-unk-1	IDC	Breast Invasive Ductal Carcinoma	Breast Cancer	DOID:3008	invasive ductal carcinoma	DOID:1612	breast cancer
GENIE-VICC-793956	GENIE-VICC-793956-unk-1	NETNOS	Neuroendocrine Tumor, NOS	Cancer of Unknown Primary
GENIE-VICC-794102	GENIE-VICC-794102-unk-1	LUAD	Lung Adenocarcinoma	Non-Small Cell Lung Cancer	DOID:3910	lung adenocarcinoma	DOID:1324	lung cancer
GENIE-VICC-795733	GENIE-VICC-795733-unk-1	COAD	Colon Adenocarcinoma	Colorectal Cancer	DOID:234	colon adenocarcinoma	DOID:219	colon cancer
GENIE-VICC-796374	GENIE-VICC-796374-unk-1	MDLC	Breast Mixed Ductal and Lobular Carcinoma	Breast Cancer
GENIE-VICC-796516	GENIE-VICC-796516-unk-1	MAAP	Mucinous Adenocarcinoma of the Appendix	Appendiceal Cancer	DOID:3608	appendix adenocarcinoma	DOID:11239	appendix cancer
GENIE-VICC-796690	GENIE-VICC-796690-unk-1	AML	Acute Myeloid Leukemia	Leukemia	DOID:9119	acute myeloid leukemia	DOID:2531	hematologic cancer
GENIE-VICC-798288	GENIE-VICC-798288-unk-1	IDC	Breast Invasive Ductal Carcinoma	Breast Cancer	DOID:3008	invasive ductal carcinoma	DOID:1612	breast cancer
GENIE-VICC-799676	GENIE-VICC-799676-unk-1	FDCS	Follicular Dendritic Cell Sarcoma	Soft Tissue Sarcoma	DOID:6262	follicular dendritic cell sarcoma	DOID:2531	hematologic cancer
GENIE-VICC-800348	GENIE-VICC-800348-unk-1	MACR	Mucinous Adenocarcinoma of the Colon and Rectum	Colorectal Cancer	DOID:0050861	colorectal adenocarcinoma	DOID:5672	large intestine cancer
GENIE-VICC-801836	GENIE-VICC-801836-unk-1	CCOV	Clear Cell Ovarian Cancer	Ovarian Cancer
GENIE-VICC-801948	GENIE-VICC-801948-unk-1	LUAD	Lung Adenocarcinoma	Non-Small Cell Lung Cancer	DOID:3910	lung adenocarcinoma	DOID:1324	lung cancer
GENIE-VICC-802859	GENIE-VICC-802859-unk-1	MDLC	Breast Mixed Ductal and Lobular Carcinoma	Breast Cancer
GENIE-VICC-803898	GENIE-VICC-803898-unk-1	THPA	Papillary Thyroid Cancer	Thyroid Cancer	DOID:3969	papillary thyroid carcinoma	DOID:1781	thyroid cancer
GENIE-VICC-804554	GENIE-VICC-804554-unk-1	MDS	Myelodysplasia	Myelodysplasia	DOID:0050908	myelodysplastic syndrome	DOID:2531	hematologic cancer
GENIE-VICC-804664	GENIE-VICC-804664-unk-1	IDC	Breast Invasive Ductal Carcinoma	Breast Cancer	DOID:3008	invasive ductal carcinoma	DOID:1612	breast cancer
GENIE-VICC-804664	GENIE-VICC-804664-unk-2	IDC	Breast Invasive Ductal Carcinoma	Breast Cancer	DOID:3008	invasive ductal carcinoma	DOID:1612	breast cancer
GENIE-VICC-806533	GENIE-VICC-806533-unk-1	HGSOC	High-Grade Serous Ovarian Cancer	Ovarian Cancer	DOID:0050933	ovarian serous carcinoma	DOID:2394	ovarian cancer
GENIE-VICC-806546	GENIE-VICC-806546-unk-1	NSCLC	Non-Small Cell Lung Cancer	Non-Small Cell Lung Cancer	DOID:3908	non-small cell lung carcinoma	DOID:1324	lung cancer
GENIE-VICC-807136	GENIE-VICC-807136-unk-1	PAAD	Pancreatic Adenocarcinoma	Pancreatic Cancer	DOID:4074	pancreatic adenocarcinoma	DOID:1793	pancreatic cancer
GENIE-VICC-807525	GENIE-VICC-807525-unk-1	PDC	Poorly Differentiated Carcinoma, NOS	Cancer of Unknown Primary
GENIE-VICC-812399	GENIE-VICC-812399-unk-1	DCIS	Breast Ductal Carcinoma In Situ	Breast Cancer
GENIE-VICC-814211	GENIE-VICC-814211-unk-1	ILC	Breast Invasive Lobular Carcinoma	Breast Cancer
GENIE-VICC-815477	GENIE-VICC-815477-unk-1	IDC	Breast Invasive Ductal Carcinoma	Breast Cancer	DOID:3008	invasive ductal carcinoma	DOID:1612	breast cancer
GENIE-VICC-816607	GENIE-VICC-816607-unk-1	IDC	Breast Invasive Ductal Carcinoma	Breast Cancer	DOID:3008	invasive ductal carcinoma	DOID:1612	breast cancer
GENIE-VICC-818450	GENIE-VICC-818450-unk-1	IDC	Breast Invasive Ductal Carcinoma	Breast Cancer	DOID:3008	invasive ductal carcinoma	DOID:1612	breast cancer
GENIE-VICC-818549	GENIE-VICC-818549-unk-1	LUMEC	Mucoepidermoid Carcinoma of the Lung	Non-Small Cell Lung Cancer
GENIE-VICC-820026	GENIE-VICC-820026-unk-1	MDS	Myelodysplasia	Myelodysplasia	DOID:0050908	myelodysplastic syndrome	DOID:2531	hematologic cancer
GENIE-VICC-820026	GENIE-VICC-820026-unk-2	SKCM	Cutaneous Melanoma	Melanoma	DOID:8923	skin melanoma	DOID:4159	skin cancer
GENIE-VICC-822042	GENIE-VICC-822042-unk-1	MDS	Myelodysplasia	Myelodysplasia	DOID:0050908	myelodysplastic syndrome	DOID:2531	hematologic cancer
GENIE-VICC-822103	GENIE-VICC-822103-unk-1	IDC	Breast Invasive Ductal Carcinoma	Breast Cancer	DOID:3008	invasive ductal carcinoma	DOID:1612	breast cancer
GENIE-VICC-822245	GENIE-VICC-822245-unk-1	GRCT	Granulosa Cell Tumor	Sex Cord Stromal Tumor	DOID:2999	granulosa cell tumor	DOID:162	cancer
GENIE-VICC-822275	GENIE-VICC-822275-unk-1	AMPCA	Ampullary Carcinoma	Ampullary Carcinoma	DOID:4932	ampulla of Vater carcinoma	DOID:10021	duodenum cancer
GENIE-VICC-824062	GENIE-VICC-824062-unk-1	BCC	Basal Cell Carcinoma	Skin Cancer, Non-Melanoma	DOID:2513	basal cell carcinoma	DOID:4159	skin cancer
GENIE-VICC-824213	GENIE-VICC-824213-unk-1	IDC	Breast Invasive Ductal Carcinoma	Breast Cancer	DOID:3008	invasive ductal carcinoma	DOID:1612	breast cancer
GENIE-VICC-825335	GENIE-VICC-825335-unk-1	PHCH	Perihilar Cholangiocarcinoma	Hepatobiliary Cancer
GENIE-VICC-826067	GENIE-VICC-826067-unk-1	ADNOS	Adenocarcinoma, NOS	Cancer of Unknown Primary
GENIE-VICC-826567	GENIE-VICC-826567-unk-1	ACRM	Acral Melanoma	Melanoma
GENIE-VICC-827113	GENIE-VICC-827113-unk-1	CSCC	Cutaneous Squamous Cell Carcinoma	Skin Cancer, Non-Melanoma	DOID:3151	skin squamous cell carcinoma	DOID:4159	skin cancer
GENIE-VICC-827478	GENIE-VICC-827478-unk-1	MDS	Myelodysplasia	Myelodysplasia	DOID:0050908	myelodysplastic syndrome	DOID:2531	hematologic cancer
GENIE-VICC-830770	GENIE-VICC-830770-unk-1	SKCM	Cutaneous Melanoma	Melanoma	DOID:8923	skin melanoma	DOID:4159	skin cancer
GENIE-VICC-830905	GENIE-VICC-830905-unk-1	SPDAC	Poorly Differentiated Carcinoma of the Stomach	Esophagogastric Cancer
GENIE-VICC-831036	GENIE-VICC-831036-unk-1	SCGBM	Small Cell Glioblastoma	Glioma
GENIE-VICC-831073	GENIE-VICC-831073-unk-1	SKCM	Cutaneous Melanoma	Melanoma	DOID:8923	skin melanoma	DOID:4159	skin cancer
GENIE-VICC-831539	GENIE-VICC-831539-unk-1	MACR	Mucinous Adenocarcinoma of the Colon and Rectum	Colorectal Cancer	DOID:0050861	colorectal adenocarcinoma	DOID:5672	large intestine cancer
GENIE-VICC-832185	GENIE-VICC-832185-unk-1	THPD	Poorly Differentiated Thyroid Cancer	Thyroid Cancer
GENIE-VICC-834293	GENIE-VICC-834293-unk-1	LUAD	Lung Adenocarcinoma	Non-Small Cell Lung Cancer	DOID:3910	lung adenocarcinoma	DOID:1324	lung cancer
GENIE-VICC-835221	GENIE-VICC-835221-unk-1	IDC	Breast Invasive Ductal Carcinoma	Breast Cancer	DOID:3008	invasive ductal carcinoma	DOID:1612	breast cancer
GENIE-VICC-835729	GENIE-VICC-835729-unk-1	CEMU	Mucinous Carcinoma	Cervical Cancer	DOID:3030	mucinous adenocarcinoma	DOID:162	cancer
GENIE-VICC-835838	GENIE-VICC-835838-unk-1	LUAD	Lung Adenocarcinoma	Non-Small Cell Lung Cancer	DOID:3910	lung adenocarcinoma	DOID:1324	lung cancer
GENIE-VICC-836955	GENIE-VICC-836955-unk-1	ARMM	Anorectal Mucosal Melanoma	Melanoma	DOID:14145	malignant anus melanoma	DOID:5672	large intestine cancer
GENIE-VICC-839292	GENIE-VICC-839292-unk-1	CHOL	Cholangiocarcinoma	Hepatobiliary Cancer	DOID:4947	cholangiocarcinoma	DOID:4606	bile duct cancer
GENIE-VICC-840984	GENIE-VICC-840984-unk-1	COAD	Colon Adenocarcinoma	Colorectal Cancer	DOID:234	colon adenocarcinoma	DOID:219	colon cancer
GENIE-VICC-841455	GENIE-VICC-841455-unk-1	THME	Medullary Thyroid Cancer	Thyroid Cancer	DOID:3973	thyroid medullary carcinoma	DOID:1781	thyroid cancer
GENIE-VICC-841568	GENIE-VICC-841568-unk-1	COAD	Colon Adenocarcinoma	Colorectal Cancer	DOID:234	colon adenocarcinoma	DOID:219	colon cancer
GENIE-VICC-842248	GENIE-VICC-842248-unk-1	GEJ	Adenocarcinoma of the Gastroesophageal Junction	Esophagogastric Cancer	DOID:4944	gastroesophageal junction adenocarcinoma	DOID:3119	gastrointestinal system cancer
GENIE-VICC-843241	GENIE-VICC-843241-unk-1	GB	Glioblastoma	Glioma	DOID:3068	glioblastoma multiforme	DOID:3070	malignant glioma
GENIE-VICC-844671	GENIE-VICC-844671-unk-1	CDRCC	Collecting Duct Renal Cell Carcinoma	Renal Cell Carcinoma	DOID:4464	collecting duct carcinoma	DOID:263	kidney cancer
GENIE-VICC-844858	GENIE-VICC-844858-unk-1	AML	Acute Myeloid Leukemia	Leukemia	DOID:9119	acute myeloid leukemia	DOID:2531	hematologic cancer
GENIE-VICC-845967	GENIE-VICC-845967-unk-1	READ	Rectal Adenocarcinoma	Colorectal Cancer	DOID:1996	rectum adenocarcinoma	DOID:1993	rectum cancer
GENIE-VICC-846494	GENIE-VICC-846494-unk-1	HGSOC	High-Grade Serous Ovarian Cancer	Ovarian Cancer	DOID:0050933	ovarian serous carcinoma	DOID:2394	ovarian cancer
GENIE-VICC-846531	GENIE-VICC-846531-unk-1	WDLS	Well-Differentiated Liposarcoma	Soft Tissue Sarcoma	DOID:5690	atypical lipomatous tumor	DOID:201	connective tissue cancer
GENIE-VICC-849166	GENIE-VICC-849166-unk-1	MOV	Mucinous Ovarian Cancer	Ovarian Cancer	DOID:6067	ovarian mucinous neoplasm	DOID:2394	ovarian cancer
GENIE-VICC-850869	GENIE-VICC-850869-unk-1	EMBC	Epithelial Type Metaplastic Breast Cancer	Breast Cancer
GENIE-VICC-852906	GENIE-VICC-852906-unk-1	MACR	Mucinous Adenocarcinoma of the Colon and Rectum	Colorectal Cancer	DOID:0050861	colorectal adenocarcinoma	DOID:5672	large intestine cancer
GENIE-VICC-858503	GENIE-VICC-858503-unk-1	NSCLCPD	Poorly Differentiated Non-Small Cell Lung Cancer	Non-Small Cell Lung Cancer
GENIE-VICC-859869	GENIE-VICC-859869-unk-1	THFO	Follicular Thyroid Cancer	Thyroid Cancer	DOID:3962	follicular thyroid carcinoma	DOID:1781	thyroid cancer
GENIE-VICC-868975	GENIE-VICC-868975-unk-1	LUAD	Lung Adenocarcinoma	Non-Small Cell Lung Cancer	DOID:3910	lung adenocarcinoma	DOID:1324	lung cancer
GENIE-VICC-869563	GENIE-VICC-869563-unk-1	SKCM	Cutaneous Melanoma	Melanoma	DOID:8923	skin melanoma	DOID:4159	skin cancer
GENIE-VICC-874918	GENIE-VICC-874918-unk-1	BLOOD	Blood	Blood Cancer, NOS
GENIE-VICC-877137	GENIE-VICC-877137-unk-1	IDC	Breast Invasive Ductal Carcinoma	Breast Cancer	DOID:3008	invasive ductal carcinoma	DOID:1612	breast cancer
GENIE-VICC-879170	GENIE-VICC-879170-unk-1	MEL	Melanoma	Melanoma	DOID:1909	melanoma	DOID:1909	melanoma
GENIE-VICC-882881	GENIE-VICC-882881-unk-1	MDS	Myelodysplasia	Myelodysplasia	DOID:0050908	myelodysplastic syndrome	DOID:2531	hematologic cancer
GENIE-VICC-884786	GENIE-VICC-884786-unk-1	LUAD	Lung Adenocarcinoma	Non-Small Cell Lung Cancer	DOID:3910	lung adenocarcinoma	DOID:1324	lung cancer
GENIE-VICC-885893	GENIE-VICC-885893-unk-1	MDLC	Breast Mixed Ductal and Lobular Carcinoma	Breast Cancer
GENIE-VICC-887238	GENIE-VICC-887238-unk-1	HGNEC	High-Grade Neuroendocrine Carcinoma of the Colon and Rectum	Gastrointestinal Neuroendocrine Tumor
GENIE-VICC-887907	GENIE-VICC-887907-unk-1	MEL	Melanoma	Melanoma	DOID:1909	melanoma	DOID:1909	melanoma
GENIE-VICC-889502	GENIE-VICC-889502-unk-1	ESCA	Esophageal Adenocarcinoma	Esophagogastric Cancer	DOID:4914	esophagus adenocarcinoma	DOID:5041	esophageal cancer
GENIE-VICC-889760	GENIE-VICC-889760-unk-1	LUAD	Lung Adenocarcinoma	Non-Small Cell Lung Cancer	DOID:3910	lung adenocarcinoma	DOID:1324	lung cancer
GENIE-VICC-890026	GENIE-VICC-890026-unk-1	SPDAC	Poorly Differentiated Carcinoma of the Stomach	Esophagogastric Cancer
GENIE-VICC-890715	GENIE-VICC-890715-unk-1	MYEC	Myoepithelial Carcinoma	Salivary Gland Cancer
GENIE-VICC-890950	GENIE-VICC-890950-unk-1	COAD	Colon Adenocarcinoma	Colorectal Cancer	DOID:234	colon adenocarcinoma	DOID:219	colon cancer
GENIE-VICC-891034	GENIE-VICC-891034-unk-1	ULMS	Uterine Leiomyosarcoma	Uterine Sarcoma	DOID:5289	uterus leiomyosarcoma	DOID:363	uterine cancer
GENIE-VICC-891301	GENIE-VICC-891301-unk-1	COAD	Colon Adenocarcinoma	Colorectal Cancer	DOID:234	colon adenocarcinoma	DOID:219	colon cancer
GENIE-VICC-892541	GENIE-VICC-892541-unk-1	READ	Rectal Adenocarcinoma	Colorectal Cancer	DOID:1996	rectum adenocarcinoma	DOID:1993	rectum cancer
GENIE-VICC-894992	GENIE-VICC-894992-unk-1	SDCA	Salivary Duct Carcinoma	Salivary Gland Cancer
GENIE-VICC-894992	GENIE-VICC-894992-unk-2	SDCA	Salivary Duct Carcinoma	Salivary Gland Cancer
GENIE-VICC-895583	GENIE-VICC-895583-unk-1	COAD	Colon Adenocarcinoma	Colorectal Cancer	DOID:234	colon adenocarcinoma	DOID:219	colon cancer
GENIE-VICC-896602	GENIE-VICC-896602-unk-1	IDC	Breast Invasive Ductal Carcinoma	Breast Cancer	DOID:3008	invasive ductal carcinoma	DOID:1612	breast cancer
GENIE-VICC-897896	GENIE-VICC-897896-unk-1	BLOOD	Blood	Blood Cancer, NOS
GENIE-VICC-897973	GENIE-VICC-897973-unk-1	IDC	Breast Invasive Ductal Carcinoma	Breast Cancer	DOID:3008	invasive ductal carcinoma	DOID:1612	breast cancer
GENIE-VICC-898552	GENIE-VICC-898552-unk-1	ACYC	Adenoid Cystic Carcinoma	Salivary Gland Cancer	DOID:0080202	adenoid cystic carcinoma	DOID:162	cancer
GENIE-VICC-899086	GENIE-VICC-899086-unk-1	IDC	Breast Invasive Ductal Carcinoma	Breast Cancer	DOID:3008	invasive ductal carcinoma	DOID:1612	breast cancer
GENIE-VICC-899430	GENIE-VICC-899430-unk-1	COAD	Colon Adenocarcinoma	Colorectal Cancer	DOID:234	colon adenocarcinoma	DOID:219	colon cancer
GENIE-VICC-900311	GENIE-VICC-900311-unk-1	LUSC	Lung Squamous Cell Carcinoma	Non-Small Cell Lung Cancer	DOID:3907	lung squamous cell carcinoma	DOID:1324	lung cancer
GENIE-VICC-900633	GENIE-VICC-900633-unk-1	PAAD	Pancreatic Adenocarcinoma	Pancreatic Cancer	DOID:4074	pancreatic adenocarcinoma	DOID:1793	pancreatic cancer
GENIE-VICC-903599	GENIE-VICC-903599-unk-1	IDC	Breast Invasive Ductal Carcinoma	Breast Cancer	DOID:3008	invasive ductal carcinoma	DOID:1612	breast cancer
GENIE-VICC-904042	GENIE-VICC-904042-unk-1	ACYC	Adenoid Cystic Carcinoma	Salivary Gland Cancer	DOID:0080202	adenoid cystic carcinoma	DOID:162	cancer
GENIE-VICC-905818	GENIE-VICC-905818-unk-1	MDLC	Breast Mixed Ductal and Lobular Carcinoma	Breast Cancer
GENIE-VICC-905873	GENIE-VICC-905873-unk-2	HNMUCM	Head and Neck Mucosal Melanoma	Melanoma
GENIE-VICC-905873	GENIE-VICC-905873-unk-1	HNMUCM	Head and Neck Mucosal Melanoma	Melanoma
GENIE-VICC-907638	GENIE-VICC-907638-unk-1	LUAD	Lung Adenocarcinoma	Non-Small Cell Lung Cancer	DOID:3910	lung adenocarcinoma	DOID:1324	lung cancer
GENIE-VICC-907638	GENIE-VICC-907638-unk-2	LUAD	Lung Adenocarcinoma	Non-Small Cell Lung Cancer	DOID:3910	lung adenocarcinoma	DOID:1324	lung cancer
GENIE-VICC-907832	GENIE-VICC-907832-unk-1	LUAD	Lung Adenocarcinoma	Non-Small Cell Lung Cancer	DOID:3910	lung adenocarcinoma	DOID:1324	lung cancer
GENIE-VICC-908387	GENIE-VICC-908387-unk-1	PCV	Polycythemia Vera	Myeloproliferative Neoplasm
GENIE-VICC-908725	GENIE-VICC-908725-unk-1	SKCM	Cutaneous Melanoma	Melanoma	DOID:8923	skin melanoma	DOID:4159	skin cancer
GENIE-VICC-911891	GENIE-VICC-911891-unk-1	CNC	Central Neurocytoma	Miscellaneous Neuroepithelial Tumor	DOID:14174	central neurocytoma	DOID:1319	brain cancer
GENIE-VICC-912094	GENIE-VICC-912094-unk-1	IDC	Breast Invasive Ductal Carcinoma	Breast Cancer	DOID:3008	invasive ductal carcinoma	DOID:1612	breast cancer
GENIE-VICC-912591	GENIE-VICC-912591-unk-1	COAD	Colon Adenocarcinoma	Colorectal Cancer	DOID:234	colon adenocarcinoma	DOID:219	colon cancer
GENIE-VICC-912814	GENIE-VICC-912814-unk-1	USC	Uterine Serous Carcinoma/Uterine Papillary Serous Carcinoma	Endometrial Cancer	DOID:5750	uterine corpus serous adenocarcinoma	DOID:363	uterine cancer
GENIE-VICC-913245	GENIE-VICC-913245-unk-1	COAD	Colon Adenocarcinoma	Colorectal Cancer	DOID:234	colon adenocarcinoma	DOID:219	colon cancer
GENIE-VICC-915025	GENIE-VICC-915025-unk-1	AMOL	Acute Monocytic Leukemia	Leukemia
GENIE-VICC-915103	GENIE-VICC-915103-unk-1	BRCA	Invasive Breast Carcinoma	Breast Cancer
GENIE-VICC-915798	GENIE-VICC-915798-unk-1	ACYC	Adenoid Cystic Carcinoma	Salivary Gland Cancer	DOID:0080202	adenoid cystic carcinoma	DOID:162	cancer
GENIE-VICC-916184	GENIE-VICC-916184-unk-1	IDC	Breast Invasive Ductal Carcinoma	Breast Cancer	DOID:3008	invasive ductal carcinoma	DOID:1612	breast cancer
GENIE-VICC-917984	GENIE-VICC-917984-unk-1	SKCM	Cutaneous Melanoma	Melanoma	DOID:8923	skin melanoma	DOID:4159	skin cancer
GENIE-VICC-919229	GENIE-VICC-919229-unk-1	COAD	Colon Adenocarcinoma	Colorectal Cancer	DOID:234	colon adenocarcinoma	DOID:219	colon cancer
GENIE-VICC-919572	GENIE-VICC-919572-unk-1	IDC	Breast Invasive Ductal Carcinoma	Breast Cancer	DOID:3008	invasive ductal carcinoma	DOID:1612	breast cancer
GENIE-VICC-919618	GENIE-VICC-919618-unk-1	LCLC	Large Cell Lung Carcinoma	Non-Small Cell Lung Cancer	DOID:4556	lung large cell carcinoma	DOID:1324	lung cancer
GENIE-VICC-920058	GENIE-VICC-920058-unk-1	IDC	Breast Invasive Ductal Carcinoma	Breast Cancer	DOID:3008	invasive ductal carcinoma	DOID:1612	breast cancer
GENIE-VICC-922107	GENIE-VICC-922107-unk-1	LUAD	Lung Adenocarcinoma	Non-Small Cell Lung Cancer	DOID:3910	lung adenocarcinoma	DOID:1324	lung cancer
GENIE-VICC-922197	GENIE-VICC-922197-unk-1	IDC	Breast Invasive Ductal Carcinoma	Breast Cancer	DOID:3008	invasive ductal carcinoma	DOID:1612	breast cancer
GENIE-VICC-922811	GENIE-VICC-922811-unk-1	IDC	Breast Invasive Ductal Carcinoma	Breast Cancer	DOID:3008	invasive ductal carcinoma	DOID:1612	breast cancer
GENIE-VICC-923284	GENIE-VICC-923284-unk-1	SKCM	Cutaneous Melanoma	Melanoma	DOID:8923	skin melanoma	DOID:4159	skin cancer
GENIE-VICC-924035	GENIE-VICC-924035-unk-1	IDC	Breast Invasive Ductal Carcinoma	Breast Cancer	DOID:3008	invasive ductal carcinoma	DOID:1612	breast cancer
GENIE-VICC-924886	GENIE-VICC-924886-unk-1	GEJ	Adenocarcinoma of the Gastroesophageal Junction	Esophagogastric Cancer	DOID:4944	gastroesophageal junction adenocarcinoma	DOID:3119	gastrointestinal system cancer
GENIE-VICC-925250	GENIE-VICC-925250-unk-1	HNNE	Head and Neck Neuroendocrine Carcinoma	Head and Neck Cancer
GENIE-VICC-925662	GENIE-VICC-925662-unk-1	UCS	Uterine Carcinosarcoma/Uterine Malignant Mixed Mullerian Tumor	Endometrial Cancer	DOID:6171	uterine carcinosarcoma	DOID:363	uterine cancer
GENIE-VICC-926560	GENIE-VICC-926560-unk-1	COAD	Colon Adenocarcinoma	Colorectal Cancer	DOID:234	colon adenocarcinoma	DOID:219	colon cancer
GENIE-VICC-926612	GENIE-VICC-926612-unk-1	GIST	Gastrointestinal Stromal Tumor	Gastrointestinal Stromal Tumor	DOID:9253	gastrointestinal stromal tumor	DOID:3119	gastrointestinal system cancer
GENIE-VICC-927923	GENIE-VICC-927923-unk-1	SKCM	Cutaneous Melanoma	Melanoma	DOID:8923	skin melanoma	DOID:4159	skin cancer
GENIE-VICC-928242	GENIE-VICC-928242-unk-1	MYF	Myelofibrosis/Osteomyelofibrosis	Myeloproliferative Neoplasm	DOID:4971	myelofibrosis	DOID:2531	hematologic cancer
GENIE-VICC-928481	GENIE-VICC-928481-unk-1	OCS	Ovarian Carcinosarcoma/Malignant Mixed Mesodermal Tumor	Ovarian Cancer	DOID:6170	ovarian carcinosarcoma	DOID:2394	ovarian cancer
GENIE-VICC-929072	GENIE-VICC-929072-unk-1	LUAD	Lung Adenocarcinoma	Non-Small Cell Lung Cancer	DOID:3910	lung adenocarcinoma	DOID:1324	lung cancer
GENIE-VICC-931696	GENIE-VICC-931696-unk-1	HGSOC	High-Grade Serous Ovarian Cancer	Ovarian Cancer	DOID:0050933	ovarian serous carcinoma	DOID:2394	ovarian cancer
GENIE-VICC-935738	GENIE-VICC-935738-unk-1	CESC	Cervical Squamous Cell Carcinoma	Cervical Cancer	DOID:3744	cervical squamous cell carcinoma	DOID:4362	cervical cancer
GENIE-VICC-936642	GENIE-VICC-936642-unk-1	IDC	Breast Invasive Ductal Carcinoma	Breast Cancer	DOID:3008	invasive ductal carcinoma	DOID:1612	breast cancer
GENIE-VICC-937031	GENIE-VICC-937031-unk-1	READ	Rectal Adenocarcinoma	Colorectal Cancer	DOID:1996	rectum adenocarcinoma	DOID:1993	rectum cancer
GENIE-VICC-937970	GENIE-VICC-937970-unk-1	COAD	Colon Adenocarcinoma	Colorectal Cancer	DOID:234	colon adenocarcinoma	DOID:219	colon cancer
GENIE-VICC-939387	GENIE-VICC-939387-unk-1	ADNOS	Adenocarcinoma, NOS	Cancer of Unknown Primary
GENIE-VICC-939443	GENIE-VICC-939443-unk-1	MUP	Melanoma of Unknown Primary	Melanoma
GENIE-VICC-940156	GENIE-VICC-940156-unk-1	SIC	Small Intestinal Carcinoma	Small Bowel Cancer
GENIE-VICC-940748	GENIE-VICC-940748-unk-1	MEL	Melanoma	Melanoma	DOID:1909	melanoma	DOID:1909	melanoma
GENIE-VICC-941278	GENIE-VICC-941278-unk-1	ILC	Breast Invasive Lobular Carcinoma	Breast Cancer
GENIE-VICC-943436	GENIE-VICC-943436-unk-1	CTCL	Cutaneous T-Cell Lymphoma	Non-Hodgkin Lymphoma
GENIE-VICC-943592	GENIE-VICC-943592-unk-1	IDC	Breast Invasive Ductal Carcinoma	Breast Cancer	DOID:3008	invasive ductal carcinoma	DOID:1612	breast cancer
GENIE-VICC-943836	GENIE-VICC-943836-unk-1	ESCA	Esophageal Adenocarcinoma	Esophagogastric Cancer	DOID:4914	esophagus adenocarcinoma	DOID:5041	esophageal cancer
GENIE-VICC-945654	GENIE-VICC-945654-unk-1	STSC	Small Cell Carcinoma of the Stomach	Esophagogastric Cancer	DOID:6552	gastric small cell carcinoma	DOID:10534	stomach cancer
GENIE-VICC-946357	GENIE-VICC-946357-unk-1	IHCH	Intrahepatic Cholangiocarcinoma	Hepatobiliary Cancer	DOID:4928	intrahepatic cholangiocarcinoma	DOID:4606	bile duct cancer
GENIE-VICC-946952	GENIE-VICC-946952-unk-1	IHCH	Intrahepatic Cholangiocarcinoma	Hepatobiliary Cancer	DOID:4928	intrahepatic cholangiocarcinoma	DOID:4606	bile duct cancer
GENIE-VICC-947692	GENIE-VICC-947692-unk-1	GBM	Glioblastoma Multiforme	Glioma
GENIE-VICC-947967	GENIE-VICC-947967-unk-1	IDC	Breast Invasive Ductal Carcinoma	Breast Cancer	DOID:3008	invasive ductal carcinoma	DOID:1612	breast cancer
GENIE-VICC-948092	GENIE-VICC-948092-unk-1	COAD	Colon Adenocarcinoma	Colorectal Cancer	DOID:234	colon adenocarcinoma	DOID:219	colon cancer
GENIE-VICC-948257	GENIE-VICC-948257-unk-1	PRAD	Prostate Adenocarcinoma	Prostate Cancer	DOID:2526	prostate adenocarcinoma	DOID:10283	prostate cancer
GENIE-VICC-948493	GENIE-VICC-948493-unk-1	GB	Glioblastoma	Glioma	DOID:3068	glioblastoma multiforme	DOID:3070	malignant glioma
GENIE-VICC-948741	GENIE-VICC-948741-unk-1	MAAP	Mucinous Adenocarcinoma of the Appendix	Appendiceal Cancer	DOID:3608	appendix adenocarcinoma	DOID:11239	appendix cancer
GENIE-VICC-949084	GENIE-VICC-949084-unk-1	PAAD	Pancreatic Adenocarcinoma	Pancreatic Cancer	DOID:4074	pancreatic adenocarcinoma	DOID:1793	pancreatic cancer
GENIE-VICC-953158	GENIE-VICC-953158-unk-1	MAAP	Mucinous Adenocarcinoma of the Appendix	Appendiceal Cancer	DOID:3608	appendix adenocarcinoma	DOID:11239	appendix cancer
GENIE-VICC-953164	GENIE-VICC-953164-unk-1	CTAAP	Colonic Type Adenocarcinoma of the Appendix	Appendiceal Cancer
GENIE-VICC-953977	GENIE-VICC-953977-unk-1	SIC	Small Intestinal Carcinoma	Small Bowel Cancer
GENIE-VICC-954098	GENIE-VICC-954098-unk-1	IDC	Breast Invasive Ductal Carcinoma	Breast Cancer	DOID:3008	invasive ductal carcinoma	DOID:1612	breast cancer
GENIE-VICC-954632	GENIE-VICC-954632-unk-1	MYF	Myelofibrosis/Osteomyelofibrosis	Myeloproliferative Neoplasm	DOID:4971	myelofibrosis	DOID:2531	hematologic cancer
GENIE-VICC-956617	GENIE-VICC-956617-unk-1	AML	Acute Myeloid Leukemia	Leukemia	DOID:9119	acute myeloid leukemia	DOID:2531	hematologic cancer
GENIE-VICC-957123	GENIE-VICC-957123-unk-1	ARMM	Anorectal Mucosal Melanoma	Melanoma	DOID:14145	malignant anus melanoma	DOID:5672	large intestine cancer
GENIE-VICC-957399	GENIE-VICC-957399-unk-1	GB	Glioblastoma	Glioma	DOID:3068	glioblastoma multiforme	DOID:3070	malignant glioma
GENIE-VICC-958149	GENIE-VICC-958149-unk-1	GB	Glioblastoma	Glioma	DOID:3068	glioblastoma multiforme	DOID:3070	malignant glioma
GENIE-VICC-958259	GENIE-VICC-958259-unk-1	COAD	Colon Adenocarcinoma	Colorectal Cancer	DOID:234	colon adenocarcinoma	DOID:219	colon cancer
GENIE-VICC-959252	GENIE-VICC-959252-unk-1	ESCA	Esophageal Adenocarcinoma	Esophagogastric Cancer	DOID:4914	esophagus adenocarcinoma	DOID:5041	esophageal cancer
GENIE-VICC-959354	GENIE-VICC-959354-unk-1	USC	Uterine Serous Carcinoma/Uterine Papillary Serous Carcinoma	Endometrial Cancer	DOID:5750	uterine corpus serous adenocarcinoma	DOID:363	uterine cancer
GENIE-VICC-959446	GENIE-VICC-959446-unk-1	READ	Rectal Adenocarcinoma	Colorectal Cancer	DOID:1996	rectum adenocarcinoma	DOID:1993	rectum cancer
GENIE-VICC-959819	GENIE-VICC-959819-unk-1	GB	Glioblastoma	Glioma	DOID:3068	glioblastoma multiforme	DOID:3070	malignant glioma
GENIE-VICC-961330	GENIE-VICC-961330-unk-1	LUAD	Lung Adenocarcinoma	Non-Small Cell Lung Cancer	DOID:3910	lung adenocarcinoma	DOID:1324	lung cancer
GENIE-VICC-963408	GENIE-VICC-963408-unk-1	IHCH	Intrahepatic Cholangiocarcinoma	Hepatobiliary Cancer	DOID:4928	intrahepatic cholangiocarcinoma	DOID:4606	bile duct cancer
GENIE-VICC-963558	GENIE-VICC-963558-unk-1	UEC	Uterine Endometrioid Carcinoma	Endometrial Cancer	DOID:2870	endometrial adenocarcinoma	DOID:363	uterine cancer
GENIE-VICC-963585	GENIE-VICC-963585-unk-1	PAAD	Pancreatic Adenocarcinoma	Pancreatic Cancer	DOID:4074	pancreatic adenocarcinoma	DOID:1793	pancreatic cancer
GENIE-VICC-964949	GENIE-VICC-964949-unk-1	HNMASC	Mammary Analogue Secretory Carcinoma of Salivary Gland Origin	Salivary Gland Cancer
GENIE-VICC-966268	GENIE-VICC-966268-unk-1	IDC	Breast Invasive Ductal Carcinoma	Breast Cancer	DOID:3008	invasive ductal carcinoma	DOID:1612	breast cancer
GENIE-VICC-966821	GENIE-VICC-966821-unk-1	IDC	Breast Invasive Ductal Carcinoma	Breast Cancer	DOID:3008	invasive ductal carcinoma	DOID:1612	breast cancer
GENIE-VICC-967401	GENIE-VICC-967401-unk-1	CSCC	Cutaneous Squamous Cell Carcinoma	Skin Cancer, Non-Melanoma	DOID:3151	skin squamous cell carcinoma	DOID:4159	skin cancer
GENIE-VICC-967439	GENIE-VICC-967439-unk-1	IDC	Breast Invasive Ductal Carcinoma	Breast Cancer	DOID:3008	invasive ductal carcinoma	DOID:1612	breast cancer
GENIE-VICC-968211	GENIE-VICC-968211-unk-1	LUAD	Lung Adenocarcinoma	Non-Small Cell Lung Cancer	DOID:3910	lung adenocarcinoma	DOID:1324	lung cancer
GENIE-VICC-969377	GENIE-VICC-969377-unk-1	MACR	Mucinous Adenocarcinoma of the Colon and Rectum	Colorectal Cancer	DOID:0050861	colorectal adenocarcinoma	DOID:5672	large intestine cancer
GENIE-VICC-970791	GENIE-VICC-970791-unk-1	COAD	Colon Adenocarcinoma	Colorectal Cancer	DOID:234	colon adenocarcinoma	DOID:219	colon cancer
GENIE-VICC-972604	GENIE-VICC-972604-unk-1	MAAP	Mucinous Adenocarcinoma of the Appendix	Appendiceal Cancer	DOID:3608	appendix adenocarcinoma	DOID:11239	appendix cancer
GENIE-VICC-972604	GENIE-VICC-972604-unk-2	MAAP	Mucinous Adenocarcinoma of the Appendix	Appendiceal Cancer	DOID:3608	appendix adenocarcinoma	DOID:11239	appendix cancer
GENIE-VICC-979182	GENIE-VICC-979182-unk-1	LUAD	Lung Adenocarcinoma	Non-Small Cell Lung Cancer	DOID:3910	lung adenocarcinoma	DOID:1324	lung cancer
GENIE-VICC-986431	GENIE-VICC-986431-unk-1	AML	Acute Myeloid Leukemia	Leukemia	DOID:9119	acute myeloid leukemia	DOID:2531	hematologic cancer
GENIE-VICC-986586	GENIE-VICC-986586-unk-1	PEMESO	Peritoneal Mesothelioma	Mesothelioma
GENIE-VICC-990255	GENIE-VICC-990255-unk-1	AML	Acute Myeloid Leukemia	Leukemia	DOID:9119	acute myeloid leukemia	DOID:2531	hematologic cancer
GENIE-VICC-990255	GENIE-VICC-990255-unk-2	AML	Acute Myeloid Leukemia	Leukemia	DOID:9119	acute myeloid leukemia	DOID:2531	hematologic cancer
GENIE-VICC-996876	GENIE-VICC-996876-unk-1	MDS	Myelodysplasia	Myelodysplasia	DOID:0050908	myelodysplastic syndrome	DOID:2531	hematologic cancer
GENIE-VICC-997847	GENIE-VICC-997847-unk-1	MDS	Myelodysplasia	Myelodysplasia	DOID:0050908	myelodysplastic syndrome	DOID:2531	hematologic cancer
GENIE-MSK-P-0000004	GENIE-MSK-P-0000004-T01-IM3	IDC	Breast Invasive Ductal Carcinoma	Breast Cancer	DOID:3008	invasive ductal carcinoma	DOID:1612	breast cancer
GENIE-MSK-P-0000015	GENIE-MSK-P-0000015-T01-IM3	IDC	Breast Invasive Ductal Carcinoma	Breast Cancer	DOID:3008	invasive ductal carcinoma	DOID:1612	breast cancer
GENIE-MSK-P-0000023	GENIE-MSK-P-0000023-T01-IM3	PEMESO	Peritoneal Mesothelioma	Mesothelioma
GENIE-MSK-P-0000024	GENIE-MSK-P-0000024-T01-IM3	UEC	Uterine Endometrioid Carcinoma	Endometrial Cancer	DOID:2870	endometrial adenocarcinoma	DOID:363	uterine cancer
GENIE-MSK-P-0000025	GENIE-MSK-P-0000025-T01-IM3	USC	Uterine Serous Carcinoma/Uterine Papillary Serous Carcinoma	Endometrial Cancer	DOID:5750	uterine corpus serous adenocarcinoma	DOID:363	uterine cancer
GENIE-MSK-P-0000025	GENIE-MSK-P-0000025-T02-IM5	USC	Uterine Serous Carcinoma/Uterine Papillary Serous Carcinoma	Endometrial Cancer	DOID:5750	uterine corpus serous adenocarcinoma	DOID:363	uterine cancer
GENIE-MSK-P-0000026	GENIE-MSK-P-0000026-T01-IM3	UEC	Uterine Endometrioid Carcinoma	Endometrial Cancer	DOID:2870	endometrial adenocarcinoma	DOID:363	uterine cancer
GENIE-MSK-P-0000027	GENIE-MSK-P-0000027-T01-IM3	PLEMESO	Pleural Mesothelioma, Epithelioid Type	Mesothelioma
GENIE-MSK-P-0000030	GENIE-MSK-P-0000030-T01-IM3	LUAD	Lung Adenocarcinoma	Non-Small Cell Lung Cancer	DOID:3910	lung adenocarcinoma	DOID:1324	lung cancer
GENIE-MSK-P-0000034	GENIE-MSK-P-0000034-T01-IM3	BLCA	Bladder Urothelial Carcinoma	Bladder Cancer	DOID:4006	bladder urothelial carcinoma	DOID:11054	urinary bladder cancer
GENIE-MSK-P-0000036	GENIE-MSK-P-0000036-T01-IM3	LUAD	Lung Adenocarcinoma	Non-Small Cell Lung Cancer	DOID:3910	lung adenocarcinoma	DOID:1324	lung cancer
GENIE-MSK-P-0000037	GENIE-MSK-P-0000037-T01-IM3	HCC	Hepatocellular Carcinoma	Hepatobiliary Cancer
GENIE-MSK-P-0000037	GENIE-MSK-P-0000037-T02-IM3	HCC	Hepatocellular Carcinoma	Hepatobiliary Cancer
GENIE-MSK-P-0000039	GENIE-MSK-P-0000039-T01-IM3	PLEMESO	Pleural Mesothelioma, Epithelioid Type	Mesothelioma
GENIE-MSK-P-0000041	GENIE-MSK-P-0000041-T01-IM3	IDC	Breast Invasive Ductal Carcinoma	Breast Cancer	DOID:3008	invasive ductal carcinoma	DOID:1612	breast cancer
GENIE-MSK-P-0000042	GENIE-MSK-P-0000042-T01-IM3	PLEMESO	Pleural Mesothelioma, Epithelioid Type	Mesothelioma
GENIE-MSK-P-0000043	GENIE-MSK-P-0000043-T02-IM3	BLCA	Bladder Urothelial Carcinoma	Bladder Cancer	DOID:4006	bladder urothelial carcinoma	DOID:11054	urinary bladder cancer
GENIE-MSK-P-0000047	GENIE-MSK-P-0000047-T01-IM3	PLEMESO	Pleural Mesothelioma, Epithelioid Type	Mesothelioma
GENIE-MSK-P-0000053	GENIE-MSK-P-0000053-T01-IM3	PLEMESO	Pleural Mesothelioma, Epithelioid Type	Mesothelioma
GENIE-MSK-P-0000055	GENIE-MSK-P-0000055-T01-IM3	UCCC	Uterine Clear Cell Carcinoma	Endometrial Cancer	DOID:5303	cervical clear cell adenocarcinoma	DOID:4362	cervical cancer
GENIE-MSK-P-0000056	GENIE-MSK-P-0000056-T01-IM3	BLCA	Bladder Urothelial Carcinoma	Bladder Cancer	DOID:4006	bladder urothelial carcinoma	DOID:11054	urinary bladder cancer
GENIE-MSK-P-0000057	GENIE-MSK-P-0000057-T01-IM3	MDLC	Breast Mixed Ductal and Lobular Carcinoma	Breast Cancer
GENIE-MSK-P-0000058	GENIE-MSK-P-0000058-T01-IM3	IDC	Breast Invasive Ductal Carcinoma	Breast Cancer	DOID:3008	invasive ductal carcinoma	DOID:1612	breast cancer
GENIE-MSK-P-0000059	GENIE-MSK-P-0000059-T01-IM3	STAD	Stomach Adenocarcinoma	Esophagogastric Cancer	DOID:3717	gastric adenocarcinoma	DOID:10534	stomach cancer
GENIE-MSK-P-0000060	GENIE-MSK-P-0000060-T01-IM3	USC	Uterine Serous Carcinoma/Uterine Papillary Serous Carcinoma	Endometrial Cancer	DOID:5750	uterine corpus serous adenocarcinoma	DOID:363	uterine cancer
GENIE-MSK-P-0000061	GENIE-MSK-P-0000061-T01-IM3	UCCC	Uterine Clear Cell Carcinoma	Endometrial Cancer	DOID:5303	cervical clear cell adenocarcinoma	DOID:4362	cervical cancer
GENIE-MSK-P-0000062	GENIE-MSK-P-0000062-T01-IM3	GEJ	Adenocarcinoma of the Gastroesophageal Junction	Esophagogastric Cancer	DOID:4944	gastroesophageal junction adenocarcinoma	DOID:3119	gastrointestinal system cancer
GENIE-MSK-P-0000063	GENIE-MSK-P-0000063-T01-IM3	BLCA	Bladder Urothelial Carcinoma	Bladder Cancer	DOID:4006	bladder urothelial carcinoma	DOID:11054	urinary bladder cancer
GENIE-MSK-P-0000064	GENIE-MSK-P-0000064-T02-IM3	UCCC	Uterine Clear Cell Carcinoma	Endometrial Cancer	DOID:5303	cervical clear cell adenocarcinoma	DOID:4362	cervical cancer
GENIE-MSK-P-0000065	GENIE-MSK-P-0000065-T01-IM3	UTUC	Upper Tract Urothelial Carcinoma	Bladder Cancer
GENIE-MSK-P-0000066	GENIE-MSK-P-0000066-T01-IM3	IDC	Breast Invasive Ductal Carcinoma	Breast Cancer	DOID:3008	invasive ductal carcinoma	DOID:1612	breast cancer
GENIE-MSK-P-0000066	GENIE-MSK-P-0000066-T02-IM5	IDC	Breast Invasive Ductal Carcinoma	Breast Cancer	DOID:3008	invasive ductal carcinoma	DOID:1612	breast cancer
GENIE-MSK-P-0000067	GENIE-MSK-P-0000067-T01-IM3	HGSOC	High-Grade Serous Ovarian Cancer	Ovarian Cancer	DOID:0050933	ovarian serous carcinoma	DOID:2394	ovarian cancer
GENIE-MSK-P-0000067	GENIE-MSK-P-0000067-T02-IM5	HGSOC	High-Grade Serous Ovarian Cancer	Ovarian Cancer	DOID:0050933	ovarian serous carcinoma	DOID:2394	ovarian cancer
GENIE-MSK-P-0000068	GENIE-MSK-P-0000068-T01-IM3	BLCA	Bladder Urothelial Carcinoma	Bladder Cancer	DOID:4006	bladder urothelial carcinoma	DOID:11054	urinary bladder cancer
GENIE-MSK-P-0000069	GENIE-MSK-P-0000069-T01-IM3	UEC	Uterine Endometrioid Carcinoma	Endometrial Cancer	DOID:2870	endometrial adenocarcinoma	DOID:363	uterine cancer
GENIE-MSK-P-0000071	GENIE-MSK-P-0000071-T01-IM3	BLCA	Bladder Urothelial Carcinoma	Bladder Cancer	DOID:4006	bladder urothelial carcinoma	DOID:11054	urinary bladder cancer
GENIE-MSK-P-0000073	GENIE-MSK-P-0000073-T01-IM3	CCOV	Clear Cell Ovarian Cancer	Ovarian Cancer
GENIE-MSK-P-0000076	GENIE-MSK-P-0000076-T01-IM3	STAD	Stomach Adenocarcinoma	Esophagogastric Cancer	DOID:3717	gastric adenocarcinoma	DOID:10534	stomach cancer
GENIE-MSK-P-0000077	GENIE-MSK-P-0000077-T01-IM3	IDC	Breast Invasive Ductal Carcinoma	Breast Cancer	DOID:3008	invasive ductal carcinoma	DOID:1612	breast cancer
GENIE-MSK-P-0000079	GENIE-MSK-P-0000079-T01-IM3	BLCA	Bladder Urothelial Carcinoma	Bladder Cancer	DOID:4006	bladder urothelial carcinoma	DOID:11054	urinary bladder cancer
GENIE-MSK-P-0000080	GENIE-MSK-P-0000080-T01-IM3	UUC	Uterine Undifferentiated Carcinoma	Endometrial Cancer
GENIE-MSK-P-0000081	GENIE-MSK-P-0000081-T01-IM3	IDC	Breast Invasive Ductal Carcinoma	Breast Cancer	DOID:3008	invasive ductal carcinoma	DOID:1612	breast cancer
GENIE-MSK-P-0000081	GENIE-MSK-P-0000081-T02-IM6	IDC	Breast Invasive Ductal Carcinoma	Breast Cancer	DOID:3008	invasive ductal carcinoma	DOID:1612	breast cancer
GENIE-MSK-P-0000082	GENIE-MSK-P-0000082-T01-IM3	LUAD	Lung Adenocarcinoma	Non-Small Cell Lung Cancer	DOID:3910	lung adenocarcinoma	DOID:1324	lung cancer
GENIE-MSK-P-0000083	GENIE-MSK-P-0000083-T01-IM3	BLCA	Bladder Urothelial Carcinoma	Bladder Cancer	DOID:4006	bladder urothelial carcinoma	DOID:11054	urinary bladder cancer
GENIE-MSK-P-0000084	GENIE-MSK-P-0000084-T01-IM3	BLCA	Bladder Urothelial Carcinoma	Bladder Cancer	DOID:4006	bladder urothelial carcinoma	DOID:11054	urinary bladder cancer
GENIE-MSK-P-0000085	GENIE-MSK-P-0000085-T02-IM3	BLCA	Bladder Urothelial Carcinoma	Bladder Cancer	DOID:4006	bladder urothelial carcinoma	DOID:11054	urinary bladder cancer
GENIE-MSK-P-0000086	GENIE-MSK-P-0000086-T01-IM3	STAD	Stomach Adenocarcinoma	Esophagogastric Cancer	DOID:3717	gastric adenocarcinoma	DOID:10534	stomach cancer
GENIE-MSK-P-0000088	GENIE-MSK-P-0000088-T01-IM3	BLCA	Bladder Urothelial Carcinoma	Bladder Cancer	DOID:4006	bladder urothelial carcinoma	DOID:11054	urinary bladder cancer
GENIE-MSK-P-0000092	GENIE-MSK-P-0000092-T01-IM3	ULMS	Uterine Leiomyosarcoma	Uterine Sarcoma	DOID:5289	uterus leiomyosarcoma	DOID:363	uterine cancer
GENIE-MSK-P-0000093	GENIE-MSK-P-0000093-T01-IM3	IDC	Breast Invasive Ductal Carcinoma	Breast Cancer	DOID:3008	invasive ductal carcinoma	DOID:1612	breast cancer
GENIE-MSK-P-0000095	GENIE-MSK-P-0000095-T01-IM3	BYST	Yolk Sac Tumor	Germ Cell Tumor	DOID:1911	endodermal sinus tumor	DOID:162	cancer
GENIE-MSK-P-0000096	GENIE-MSK-P-0000096-T01-IM3	BLCA	Bladder Urothelial Carcinoma	Bladder Cancer	DOID:4006	bladder urothelial carcinoma	DOID:11054	urinary bladder cancer
GENIE-MSK-P-0000098	GENIE-MSK-P-0000098-T01-IM3	IDC	Breast Invasive Ductal Carcinoma	Breast Cancer	DOID:3008	invasive ductal carcinoma	DOID:1612	breast cancer
GENIE-MSK-P-0000100	GENIE-MSK-P-0000100-T02-IM3	BMGCT	Mixed Germ Cell Tumor	Germ Cell Tumor	DOID:3306	mixed germ cell cancer	DOID:162	cancer
GENIE-MSK-P-0000102	GENIE-MSK-P-0000102-T02-IM3	IDC	Breast Invasive Ductal Carcinoma	Breast Cancer	DOID:3008	invasive ductal carcinoma	DOID:1612	breast cancer
GENIE-MSK-P-0000103	GENIE-MSK-P-0000103-T01-IM3	ESCA	Esophageal Adenocarcinoma	Esophagogastric Cancer	DOID:4914	esophagus adenocarcinoma	DOID:5041	esophageal cancer
GENIE-MSK-P-0000104	GENIE-MSK-P-0000104-T01-IM3	ILC	Breast Invasive Lobular Carcinoma	Breast Cancer
GENIE-MSK-P-0000104	GENIE-MSK-P-0000104-T02-IM6	ILC	Breast Invasive Lobular Carcinoma	Breast Cancer
GENIE-MSK-P-0000105	GENIE-MSK-P-0000105-T01-IM3	USC	Uterine Serous Carcinoma/Uterine Papillary Serous Carcinoma	Endometrial Cancer	DOID:5750	uterine corpus serous adenocarcinoma	DOID:363	uterine cancer
GENIE-MSK-P-0000106	GENIE-MSK-P-0000106-T01-IM3	IDC	Breast Invasive Ductal Carcinoma	Breast Cancer	DOID:3008	invasive ductal carcinoma	DOID:1612	breast cancer
GENIE-MSK-P-0000107	GENIE-MSK-P-0000107-T01-IM3	IDC	Breast Invasive Ductal Carcinoma	Breast Cancer	DOID:3008	invasive ductal carcinoma	DOID:1612	breast cancer
GENIE-MSK-P-0000108	GENIE-MSK-P-0000108-T01-IM3	SEM	Seminoma	Germ Cell Tumor	DOID:4440	seminoma	DOID:162	cancer
GENIE-MSK-P-0000110	GENIE-MSK-P-0000110-T01-IM3	LUAD	Lung Adenocarcinoma	Non-Small Cell Lung Cancer	DOID:3910	lung adenocarcinoma	DOID:1324	lung cancer
GENIE-MSK-P-0000113	GENIE-MSK-P-0000113-T01-IM3	SCLC	Small Cell Lung Cancer	Small Cell Lung Cancer	DOID:5409	lung small cell carcinoma	DOID:1324	lung cancer
GENIE-MSK-P-0000114	GENIE-MSK-P-0000114-T01-IM3	IHCH	Intrahepatic Cholangiocarcinoma	Hepatobiliary Cancer	DOID:4928	intrahepatic cholangiocarcinoma	DOID:4606	bile duct cancer
GENIE-MSK-P-0000114	GENIE-MSK-P-0000114-T02-IM3	IHCH	Intrahepatic Cholangiocarcinoma	Hepatobiliary Cancer	DOID:4928	intrahepatic cholangiocarcinoma	DOID:4606	bile duct cancer
GENIE-MSK-P-0000115	GENIE-MSK-P-0000115-T01-IM3	GEJ	Adenocarcinoma of the Gastroesophageal Junction	Esophagogastric Cancer	DOID:4944	gastroesophageal junction adenocarcinoma	DOID:3119	gastrointestinal system cancer
GENIE-MSK-P-0000116	GENIE-MSK-P-0000116-T01-IM3	ULMS	Uterine Leiomyosarcoma	Uterine Sarcoma	DOID:5289	uterus leiomyosarcoma	DOID:363	uterine cancer
GENIE-MSK-P-0000117	GENIE-MSK-P-0000117-T01-IM3	STAD	Stomach Adenocarcinoma	Esophagogastric Cancer	DOID:3717	gastric adenocarcinoma	DOID:10534	stomach cancer
GENIE-MSK-P-0000118	GENIE-MSK-P-0000118-T01-IM3	GRCT	Granulosa Cell Tumor	Sex Cord Stromal Tumor	DOID:2999	granulosa cell tumor	DOID:162	cancer
GENIE-MSK-P-0000119	GENIE-MSK-P-0000119-T01-IM3	COAD	Colon Adenocarcinoma	Colorectal Cancer	DOID:234	colon adenocarcinoma	DOID:219	colon cancer
GENIE-MSK-P-0000120	GENIE-MSK-P-0000120-T01-IM3	IDC	Breast Invasive Ductal Carcinoma	Breast Cancer	DOID:3008	invasive ductal carcinoma	DOID:1612	breast cancer
GENIE-MSK-P-0000121	GENIE-MSK-P-0000121-T01-IM3	STAD	Stomach Adenocarcinoma	Esophagogastric Cancer	DOID:3717	gastric adenocarcinoma	DOID:10534	stomach cancer
GENIE-MSK-P-0000122	GENIE-MSK-P-0000122-T01-IM3	UPECOMA	Uterine Perivascular Epithelioid Cell Tumor	Uterine Sarcoma	DOID:7437	uterus perivascular epithelioid cell tumor	DOID:363	uterine cancer
GENIE-MSK-P-0000123	GENIE-MSK-P-0000123-T01-IM3	BMGCT	Mixed Germ Cell Tumor	Germ Cell Tumor	DOID:3306	mixed germ cell cancer	DOID:162	cancer
GENIE-MSK-P-0000125	GENIE-MSK-P-0000125-T01-IM3	IDC	Breast Invasive Ductal Carcinoma	Breast Cancer	DOID:3008	invasive ductal carcinoma	DOID:1612	breast cancer
GENIE-MSK-P-0000126	GENIE-MSK-P-0000126-T01-IM3	IDC	Breast Invasive Ductal Carcinoma	Breast Cancer	DOID:3008	invasive ductal carcinoma	DOID:1612	breast cancer
GENIE-MSK-P-0000127	GENIE-MSK-P-0000127-T01-IM3	IHCH	Intrahepatic Cholangiocarcinoma	Hepatobiliary Cancer	DOID:4928	intrahepatic cholangiocarcinoma	DOID:4606	bile duct cancer
GENIE-MSK-P-0000127	GENIE-MSK-P-0000127-T02-IM3	IHCH	Intrahepatic Cholangiocarcinoma	Hepatobiliary Cancer	DOID:4928	intrahepatic cholangiocarcinoma	DOID:4606	bile duct cancer
GENIE-MSK-P-0000129	GENIE-MSK-P-0000129-T01-IM3	IDC	Breast Invasive Ductal Carcinoma	Breast Cancer	DOID:3008	invasive ductal carcinoma	DOID:1612	breast cancer
GENIE-MSK-P-0000130	GENIE-MSK-P-0000130-T01-IM3	SCLC	Small Cell Lung Cancer	Small Cell Lung Cancer	DOID:5409	lung small cell carcinoma	DOID:1324	lung cancer
GENIE-MSK-P-0000131	GENIE-MSK-P-0000131-T01-IM3	IDC	Breast Invasive Ductal Carcinoma	Breast Cancer	DOID:3008	invasive ductal carcinoma	DOID:1612	breast cancer
GENIE-MSK-P-0000132	GENIE-MSK-P-0000132-T01-IM3	SCLC	Small Cell Lung Cancer	Small Cell Lung Cancer	DOID:5409	lung small cell carcinoma	DOID:1324	lung cancer
GENIE-MSK-P-0000133	GENIE-MSK-P-0000133-T01-IM3	LUAD	Lung Adenocarcinoma	Non-Small Cell Lung Cancer	DOID:3910	lung adenocarcinoma	DOID:1324	lung cancer
GENIE-MSK-P-0000134	GENIE-MSK-P-0000134-T01-IM3	GIST	Gastrointestinal Stromal Tumor	Gastrointestinal Stromal Tumor	DOID:9253	gastrointestinal stromal tumor	DOID:3119	gastrointestinal system cancer
GENIE-MSK-P-0000134	GENIE-MSK-P-0000134-T02-IM3	GIST	Gastrointestinal Stromal Tumor	Gastrointestinal Stromal Tumor	DOID:9253	gastrointestinal stromal tumor	DOID:3119	gastrointestinal system cancer
GENIE-MSK-P-0000135	GENIE-MSK-P-0000135-T01-IM3	UCS	Uterine Carcinosarcoma/Uterine Malignant Mixed Mullerian Tumor	Endometrial Cancer	DOID:6171	uterine carcinosarcoma	DOID:363	uterine cancer
GENIE-MSK-P-0000136	GENIE-MSK-P-0000136-T01-IM3	IDC	Breast Invasive Ductal Carcinoma	Breast Cancer	DOID:3008	invasive ductal carcinoma	DOID:1612	breast cancer
GENIE-MSK-P-0000137	GENIE-MSK-P-0000137-T01-IM3	GCEMU	Gastric Type Mucinous Carcinoma	Cervical Cancer
GENIE-MSK-P-0000138	GENIE-MSK-P-0000138-T01-IM3	MDLC	Breast Mixed Ductal and Lobular Carcinoma	Breast Cancer
GENIE-MSK-P-0000138	GENIE-MSK-P-0000138-T02-IM3	MDLC	Breast Mixed Ductal and Lobular Carcinoma	Breast Cancer
GENIE-MSK-P-0000140	GENIE-MSK-P-0000140-T01-IM3	PRNE	Prostate Neuroendocrine Carcinoma	Prostate Cancer	DOID:2992	prostate neuroendocrine neoplasm	DOID:10283	prostate cancer
GENIE-MSK-P-0000141	GENIE-MSK-P-0000141-T01-IM3	MOV	Mucinous Ovarian Cancer	Ovarian Cancer	DOID:6067	ovarian mucinous neoplasm	DOID:2394	ovarian cancer
GENIE-MSK-P-0000142	GENIE-MSK-P-0000142-T01-IM3	PAAD	Pancreatic Adenocarcinoma	Pancreatic Cancer	DOID:4074	pancreatic adenocarcinoma	DOID:1793	pancreatic cancer
GENIE-MSK-P-0000143	GENIE-MSK-P-0000143-T01-IM3	TMESO	Testicular Mesothelioma	Mesothelioma
GENIE-MSK-P-0000144	GENIE-MSK-P-0000144-T01-IM3	STAD	Stomach Adenocarcinoma	Esophagogastric Cancer	DOID:3717	gastric adenocarcinoma	DOID:10534	stomach cancer
GENIE-MSK-P-0000145	GENIE-MSK-P-0000145-T01-IM3	UEC	Uterine Endometrioid Carcinoma	Endometrial Cancer	DOID:2870	endometrial adenocarcinoma	DOID:363	uterine cancer
GENIE-MSK-P-0000146	GENIE-MSK-P-0000146-T01-IM3	DDLS	Dedifferentiated Liposarcoma	Soft Tissue Sarcoma
GENIE-MSK-P-0000147	GENIE-MSK-P-0000147-T01-IM3	IHCH	Intrahepatic Cholangiocarcinoma	Hepatobiliary Cancer	DOID:4928	intrahepatic cholangiocarcinoma	DOID:4606	bile duct cancer
GENIE-MSK-P-0000148	GENIE-MSK-P-0000148-T01-IM3	LGSOC	Low-Grade Serous Ovarian Cancer	Ovarian Cancer	DOID:0050933	ovarian serous carcinoma	DOID:2394	ovarian cancer
GENIE-MSK-P-0000148	GENIE-MSK-P-0000148-T02-IM3	LGSOC	Low-Grade Serous Ovarian Cancer	Ovarian Cancer	DOID:0050933	ovarian serous carcinoma	DOID:2394	ovarian cancer
GENIE-MSK-P-0000149	GENIE-MSK-P-0000149-T01-IM3	LUAD	Lung Adenocarcinoma	Non-Small Cell Lung Cancer	DOID:3910	lung adenocarcinoma	DOID:1324	lung cancer
GENIE-MSK-P-0000149	GENIE-MSK-P-0000149-T02-IM3	LUAD	Lung Adenocarcinoma	Non-Small Cell Lung Cancer	DOID:3910	lung adenocarcinoma	DOID:1324	lung cancer
GENIE-MSK-P-0000151	GENIE-MSK-P-0000151-T01-IM3	BMGCT	Mixed Germ Cell Tumor	Germ Cell Tumor	DOID:3306	mixed germ cell cancer	DOID:162	cancer
GENIE-MSK-P-0000152	GENIE-MSK-P-0000152-T01-IM3	IDC	Breast Invasive Ductal Carcinoma	Breast Cancer	DOID:3008	invasive ductal carcinoma	DOID:1612	breast cancer
GENIE-MSK-P-0000152	GENIE-MSK-P-0000152-T02-IM5	IDC	Breast Invasive Ductal Carcinoma	Breast Cancer	DOID:3008	invasive ductal carcinoma	DOID:1612	breast cancer
GENIE-MSK-P-0000153	GENIE-MSK-P-0000153-T01-IM3	IDC	Breast Invasive Ductal Carcinoma	Breast Cancer	DOID:3008	invasive ductal carcinoma	DOID:1612	breast cancer
GENIE-MSK-P-0000153	GENIE-MSK-P-0000153-T02-IM3	IDC	Breast Invasive Ductal Carcinoma	Breast Cancer	DOID:3008	invasive ductal carcinoma	DOID:1612	breast cancer
GENIE-MSK-P-0000154	GENIE-MSK-P-0000154-T01-IM3	IHCH	Intrahepatic Cholangiocarcinoma	Hepatobiliary Cancer	DOID:4928	intrahepatic cholangiocarcinoma	DOID:4606	bile duct cancer
GENIE-MSK-P-0000155	GENIE-MSK-P-0000155-T01-IM3	BRCANOS	Breast Invasive Cancer, NOS	Breast Cancer
GENIE-MSK-P-0000156	GENIE-MSK-P-0000156-T01-IM3	USC	Uterine Serous Carcinoma/Uterine Papillary Serous Carcinoma	Endometrial Cancer	DOID:5750	uterine corpus serous adenocarcinoma	DOID:363	uterine cancer
GENIE-MSK-P-0000157	GENIE-MSK-P-0000157-T01-IM3	UMEC	Uterine Mixed Endometrial Carcinoma	Endometrial Cancer
GENIE-MSK-P-0000158	GENIE-MSK-P-0000158-T01-IM3	IDC	Breast Invasive Ductal Carcinoma	Breast Cancer	DOID:3008	invasive ductal carcinoma	DOID:1612	breast cancer
GENIE-MSK-P-0000159	GENIE-MSK-P-0000159-T01-IM3	IHCH	Intrahepatic Cholangiocarcinoma	Hepatobiliary Cancer	DOID:4928	intrahepatic cholangiocarcinoma	DOID:4606	bile duct cancer
GENIE-MSK-P-0000160	GENIE-MSK-P-0000160-T01-IM3	IMMC	Breast Invasive Mixed Mucinous Carcinoma	Breast Cancer	DOID:3610	breast mucinous carcinoma	DOID:1612	breast cancer
GENIE-MSK-P-0000161	GENIE-MSK-P-0000161-T01-IM3	BMGCT	Mixed Germ Cell Tumor	Germ Cell Tumor	DOID:3306	mixed germ cell cancer	DOID:162	cancer
GENIE-MSK-P-0000162	GENIE-MSK-P-0000162-T01-IM3	SEM	Seminoma	Germ Cell Tumor	DOID:4440	seminoma	DOID:162	cancer
GENIE-MSK-P-0000163	GENIE-MSK-P-0000163-T01-IM3	LUAD	Lung Adenocarcinoma	Non-Small Cell Lung Cancer	DOID:3910	lung adenocarcinoma	DOID:1324	lung cancer
GENIE-MSK-P-0000163	GENIE-MSK-P-0000163-T02-IM3	LUAD	Lung Adenocarcinoma	Non-Small Cell Lung Cancer	DOID:3910	lung adenocarcinoma	DOID:1324	lung cancer
GENIE-MSK-P-0000165	GENIE-MSK-P-0000165-T01-IM3	LUAD	Lung Adenocarcinoma	Non-Small Cell Lung Cancer	DOID:3910	lung adenocarcinoma	DOID:1324	lung cancer
GENIE-MSK-P-0000167	GENIE-MSK-P-0000167-T01-IM3	ILC	Breast Invasive Lobular Carcinoma	Breast Cancer
GENIE-MSK-P-0000167	GENIE-MSK-P-0000167-T02-IM3	ILC	Breast Invasive Lobular Carcinoma	Breast Cancer
GENIE-MSK-P-0000168	GENIE-MSK-P-0000168-T01-IM3	LUSC	Lung Squamous Cell Carcinoma	Non-Small Cell Lung Cancer	DOID:3907	lung squamous cell carcinoma	DOID:1324	lung cancer
GENIE-MSK-P-0000170	GENIE-MSK-P-0000170-T01-IM3	BMGCT	Mixed Germ Cell Tumor	Germ Cell Tumor	DOID:3306	mixed germ cell cancer	DOID:162	cancer
GENIE-MSK-P-0000171	GENIE-MSK-P-0000171-T01-IM3	BYST	Yolk Sac Tumor	Germ Cell Tumor	DOID:1911	endodermal sinus tumor	DOID:162	cancer
GENIE-MSK-P-0000174	GENIE-MSK-P-0000174-T01-IM3	THPD	Poorly Differentiated Thyroid Cancer	Thyroid Cancer
GENIE-MSK-P-0000175	GENIE-MSK-P-0000175-T03-IM3	IDC	Breast Invasive Ductal Carcinoma	Breast Cancer	DOID:3008	invasive ductal carcinoma	DOID:1612	breast cancer
GENIE-MSK-P-0000178	GENIE-MSK-P-0000178-T01-IM3	ESCA	Esophageal Adenocarcinoma	Esophagogastric Cancer	DOID:4914	esophagus adenocarcinoma	DOID:5041	esophageal cancer
GENIE-MSK-P-0000180	GENIE-MSK-P-0000180-T02-IM3	STAD	Stomach Adenocarcinoma	Esophagogastric Cancer	DOID:3717	gastric adenocarcinoma	DOID:10534	stomach cancer
GENIE-MSK-P-0000181	GENIE-MSK-P-0000181-T01-IM3	BMGCT	Mixed Germ Cell Tumor	Germ Cell Tumor	DOID:3306	mixed germ cell cancer	DOID:162	cancer
GENIE-MSK-P-0000182	GENIE-MSK-P-0000182-T01-IM3	HCC	Hepatocellular Carcinoma	Hepatobiliary Cancer
GENIE-MSK-P-0000183	GENIE-MSK-P-0000183-T01-IM3	IDC	Breast Invasive Ductal Carcinoma	Breast Cancer	DOID:3008	invasive ductal carcinoma	DOID:1612	breast cancer
GENIE-MSK-P-0000184	GENIE-MSK-P-0000184-T01-IM3	USCC	Urethral Squamous Cell Carcinoma	Bladder Cancer	DOID:3750	urethra squamous cell carcinoma	DOID:162	cancer
GENIE-MSK-P-0000185	GENIE-MSK-P-0000185-T01-IM3	MOV	Mucinous Ovarian Cancer	Ovarian Cancer	DOID:6067	ovarian mucinous neoplasm	DOID:2394	ovarian cancer
GENIE-MSK-P-0000186	GENIE-MSK-P-0000186-T01-IM3	ESCA	Esophageal Adenocarcinoma	Esophagogastric Cancer	DOID:4914	esophagus adenocarcinoma	DOID:5041	esophageal cancer
GENIE-MSK-P-0000187	GENIE-MSK-P-0000187-T01-IM3	BRCANOS	Breast Invasive Cancer, NOS	Breast Cancer
GENIE-MSK-P-0000188	GENIE-MSK-P-0000188-T01-IM3	IDC	Breast Invasive Ductal Carcinoma	Breast Cancer	DOID:3008	invasive ductal carcinoma	DOID:1612	breast cancer
GENIE-MSK-P-0000189	GENIE-MSK-P-0000189-T01-IM3	IHCH	Intrahepatic Cholangiocarcinoma	Hepatobiliary Cancer	DOID:4928	intrahepatic cholangiocarcinoma	DOID:4606	bile duct cancer
GENIE-MSK-P-0000190	GENIE-MSK-P-0000190-T01-IM3	SCLC	Small Cell Lung Cancer	Small Cell Lung Cancer	DOID:5409	lung small cell carcinoma	DOID:1324	lung cancer
GENIE-MSK-P-0000191	GENIE-MSK-P-0000191-T01-IM3	IDC	Breast Invasive Ductal Carcinoma	Breast Cancer	DOID:3008	invasive ductal carcinoma	DOID:1612	breast cancer
GENIE-MSK-P-0000192	GENIE-MSK-P-0000192-T02-IM3	IHCH	Intrahepatic Cholangiocarcinoma	Hepatobiliary Cancer	DOID:4928	intrahepatic cholangiocarcinoma	DOID:4606	bile duct cancer
GENIE-MSK-P-0000193	GENIE-MSK-P-0000193-T01-IM3	UEC	Uterine Endometrioid Carcinoma	Endometrial Cancer	DOID:2870	endometrial adenocarcinoma	DOID:363	uterine cancer
GENIE-MSK-P-0000195	GENIE-MSK-P-0000195-T01-IM3	IDC	Breast Invasive Ductal Carcinoma	Breast Cancer	DOID:3008	invasive ductal carcinoma	DOID:1612	breast cancer
GENIE-MSK-P-0000196	GENIE-MSK-P-0000196-T01-IM3	IDC	Breast Invasive Ductal Carcinoma	Breast Cancer	DOID:3008	invasive ductal carcinoma	DOID:1612	breast cancer
GENIE-MSK-P-0000197	GENIE-MSK-P-0000197-T01-IM3	PRAD	Prostate Adenocarcinoma	Prostate Cancer	DOID:2526	prostate adenocarcinoma	DOID:10283	prostate cancer
GENIE-MSK-P-0000199	GENIE-MSK-P-0000199-T01-IM3	HGSOC	High-Grade Serous Ovarian Cancer	Ovarian Cancer	DOID:0050933	ovarian serous carcinoma	DOID:2394	ovarian cancer
GENIE-MSK-P-0000201	GENIE-MSK-P-0000201-T01-IM3	ILC	Breast Invasive Lobular Carcinoma	Breast Cancer
GENIE-MSK-P-0000202	GENIE-MSK-P-0000202-T01-IM3	ACYC	Adenoid Cystic Carcinoma	Salivary Gland Cancer	DOID:0080202	adenoid cystic carcinoma	DOID:162	cancer
GENIE-MSK-P-0000203	GENIE-MSK-P-0000203-T01-IM3	THPD	Poorly Differentiated Thyroid Cancer	Thyroid Cancer
GENIE-MSK-P-0000204	GENIE-MSK-P-0000204-T01-IM3	IDC	Breast Invasive Ductal Carcinoma	Breast Cancer	DOID:3008	invasive ductal carcinoma	DOID:1612	breast cancer
GENIE-MSK-P-0000204	GENIE-MSK-P-0000204-T02-IM3	IDC	Breast Invasive Ductal Carcinoma	Breast Cancer	DOID:3008	invasive ductal carcinoma	DOID:1612	breast cancer
GENIE-MSK-P-0000205	GENIE-MSK-P-0000205-T01-IM3	LUAD	Lung Adenocarcinoma	Non-Small Cell Lung Cancer	DOID:3910	lung adenocarcinoma	DOID:1324	lung cancer
GENIE-MSK-P-0000206	GENIE-MSK-P-0000206-T01-IM3	SDCA	Salivary Duct Carcinoma	Salivary Gland Cancer
GENIE-MSK-P-0000207	GENIE-MSK-P-0000207-T01-IM3	ILC	Breast Invasive Lobular Carcinoma	Breast Cancer
GENIE-MSK-P-0000208	GENIE-MSK-P-0000208-T01-IM3	LUAD	Lung Adenocarcinoma	Non-Small Cell Lung Cancer	DOID:3910	lung adenocarcinoma	DOID:1324	lung cancer
GENIE-MSK-P-0000208	GENIE-MSK-P-0000208-T02-IM5	LUAD	Lung Adenocarcinoma	Non-Small Cell Lung Cancer	DOID:3910	lung adenocarcinoma	DOID:1324	lung cancer
GENIE-MSK-P-0000209	GENIE-MSK-P-0000209-T02-IM3	IDC	Breast Invasive Ductal Carcinoma	Breast Cancer	DOID:3008	invasive ductal carcinoma	DOID:1612	breast cancer
GENIE-MSK-P-0000210	GENIE-MSK-P-0000210-T01-IM3	CESC	Cervical Squamous Cell Carcinoma	Cervical Cancer	DOID:3744	cervical squamous cell carcinoma	DOID:4362	cervical cancer
GENIE-MSK-P-0000211	GENIE-MSK-P-0000211-T01-IM3	IHCH	Intrahepatic Cholangiocarcinoma	Hepatobiliary Cancer	DOID:4928	intrahepatic cholangiocarcinoma	DOID:4606	bile duct cancer
GENIE-MSK-P-0000212	GENIE-MSK-P-0000212-T01-IM3	MOV	Mucinous Ovarian Cancer	Ovarian Cancer	DOID:6067	ovarian mucinous neoplasm	DOID:2394	ovarian cancer
GENIE-MSK-P-0000214	GENIE-MSK-P-0000214-T01-IM3	IDC	Breast Invasive Ductal Carcinoma	Breast Cancer	DOID:3008	invasive ductal carcinoma	DOID:1612	breast cancer
GENIE-MSK-P-0000216	GENIE-MSK-P-0000216-T01-IM3	IDC	Breast Invasive Ductal Carcinoma	Breast Cancer	DOID:3008	invasive ductal carcinoma	DOID:1612	breast cancer
GENIE-MSK-P-0000216	GENIE-MSK-P-0000216-T02-IM3	IDC	Breast Invasive Ductal Carcinoma	Breast Cancer	DOID:3008	invasive ductal carcinoma	DOID:1612	breast cancer
GENIE-MSK-P-0000217	GENIE-MSK-P-0000217-T01-IM3	ANSC	Anal Squamous Cell Carcinoma	Anal Cancer	DOID:5525	anal squamous cell carcinoma	DOID:5672	large intestine cancer
GENIE-MSK-P-0000218	GENIE-MSK-P-0000218-T01-IM3	HCC	Hepatocellular Carcinoma	Hepatobiliary Cancer
GENIE-MSK-P-0000219	GENIE-MSK-P-0000219-T01-IM3	LUAD	Lung Adenocarcinoma	Non-Small Cell Lung Cancer	DOID:3910	lung adenocarcinoma	DOID:1324	lung cancer
GENIE-MSK-P-0000220	GENIE-MSK-P-0000220-T01-IM3	ILC	Breast Invasive Lobular Carcinoma	Breast Cancer
GENIE-MSK-P-0000221	GENIE-MSK-P-0000221-T01-IM3	ESCA	Esophageal Adenocarcinoma	Esophagogastric Cancer	DOID:4914	esophagus adenocarcinoma	DOID:5041	esophageal cancer
GENIE-MSK-P-0000222	GENIE-MSK-P-0000222-T01-IM3	BLCA	Bladder Urothelial Carcinoma	Bladder Cancer	DOID:4006	bladder urothelial carcinoma	DOID:11054	urinary bladder cancer
GENIE-MSK-P-0000223	GENIE-MSK-P-0000223-T01-IM3	AASTR	Anaplastic Astrocytoma	Glioma	DOID:3078	grade III astrocytoma	DOID:3070	malignant glioma
GENIE-MSK-P-0000224	GENIE-MSK-P-0000224-T01-IM3	IDC	Breast Invasive Ductal Carcinoma	Breast Cancer	DOID:3008	invasive ductal carcinoma	DOID:1612	breast cancer
GENIE-MSK-P-0000225	GENIE-MSK-P-0000225-T01-IM3	ESCA	Esophageal Adenocarcinoma	Esophagogastric Cancer	DOID:4914	esophagus adenocarcinoma	DOID:5041	esophageal cancer
GENIE-MSK-P-0000226	GENIE-MSK-P-0000226-T01-IM3	ARMS	Alveolar Rhabdomyosarcoma	Soft Tissue Sarcoma	DOID:4051	alveolar rhabdomyosarcoma	DOID:4045	muscle cancer
GENIE-MSK-P-0000227	GENIE-MSK-P-0000227-T01-IM3	CCOC	Clear Cell Odontogenic Carcinoma	Head and Neck Cancer
GENIE-MSK-P-0000228	GENIE-MSK-P-0000228-T01-IM3	HCC	Hepatocellular Carcinoma	Hepatobiliary Cancer
GENIE-MSK-P-0000228	GENIE-MSK-P-0000228-T03-IM5	HCC	Hepatocellular Carcinoma	Hepatobiliary Cancer
GENIE-MSK-P-0000230	GENIE-MSK-P-0000230-T01-IM3	USC	Uterine Serous Carcinoma/Uterine Papillary Serous Carcinoma	Endometrial Cancer	DOID:5750	uterine corpus serous adenocarcinoma	DOID:363	uterine cancer
GENIE-MSK-P-0000231	GENIE-MSK-P-0000231-T01-IM3	LUAD	Lung Adenocarcinoma	Non-Small Cell Lung Cancer	DOID:3910	lung adenocarcinoma	DOID:1324	lung cancer
GENIE-MSK-P-0000232	GENIE-MSK-P-0000232-T01-IM3	ES	Ewing Sarcoma	Bone Cancer	DOID:3369	Ewing sarcoma	DOID:184	bone cancer
GENIE-MSK-P-0000233	GENIE-MSK-P-0000233-T01-IM3	LUAD	Lung Adenocarcinoma	Non-Small Cell Lung Cancer	DOID:3910	lung adenocarcinoma	DOID:1324	lung cancer
GENIE-MSK-P-0000234	GENIE-MSK-P-0000234-T01-IM3	IDC	Breast Invasive Ductal Carcinoma	Breast Cancer	DOID:3008	invasive ductal carcinoma	DOID:1612	breast cancer
GENIE-MSK-P-0000234	GENIE-MSK-P-0000234-T02-IM5	IDC	Breast Invasive Ductal Carcinoma	Breast Cancer	DOID:3008	invasive ductal carcinoma	DOID:1612	breast cancer
GENIE-MSK-P-0000235	GENIE-MSK-P-0000235-T01-IM3	LUSC	Lung Squamous Cell Carcinoma	Non-Small Cell Lung Cancer	DOID:3907	lung squamous cell carcinoma	DOID:1324	lung cancer
GENIE-MSK-P-0000236	GENIE-MSK-P-0000236-T01-IM3	HGSOC	High-Grade Serous Ovarian Cancer	Ovarian Cancer	DOID:0050933	ovarian serous carcinoma	DOID:2394	ovarian cancer
GENIE-MSK-P-0000237	GENIE-MSK-P-0000237-T01-IM3	CSCC	Cutaneous Squamous Cell Carcinoma	Skin Cancer, Non-Melanoma	DOID:3151	skin squamous cell carcinoma	DOID:4159	skin cancer
GENIE-MSK-P-0000238	GENIE-MSK-P-0000238-T01-IM3	IHCH	Intrahepatic Cholangiocarcinoma	Hepatobiliary Cancer	DOID:4928	intrahepatic cholangiocarcinoma	DOID:4606	bile duct cancer
GENIE-MSK-P-0000239	GENIE-MSK-P-0000239-T01-IM3	LUAD	Lung Adenocarcinoma	Non-Small Cell Lung Cancer	DOID:3910	lung adenocarcinoma	DOID:1324	lung cancer
GENIE-MSK-P-0000240	GENIE-MSK-P-0000240-T01-IM3	THPA	Papillary Thyroid Cancer	Thyroid Cancer	DOID:3969	papillary thyroid carcinoma	DOID:1781	thyroid cancer
GENIE-MSK-P-0000241	GENIE-MSK-P-0000241-T01-IM3	COAD	Colon Adenocarcinoma	Colorectal Cancer	DOID:234	colon adenocarcinoma	DOID:219	colon cancer
GENIE-MSK-P-0000242	GENIE-MSK-P-0000242-T01-IM3	IDC	Breast Invasive Ductal Carcinoma	Breast Cancer	DOID:3008	invasive ductal carcinoma	DOID:1612	breast cancer
GENIE-MSK-P-0000242	GENIE-MSK-P-0000242-T02-IM3	IDC	Breast Invasive Ductal Carcinoma	Breast Cancer	DOID:3008	invasive ductal carcinoma	DOID:1612	breast cancer
GENIE-MSK-P-0000245	GENIE-MSK-P-0000245-T01-IM3	IHCH	Intrahepatic Cholangiocarcinoma	Hepatobiliary Cancer	DOID:4928	intrahepatic cholangiocarcinoma	DOID:4606	bile duct cancer
GENIE-MSK-P-0000246	GENIE-MSK-P-0000246-T01-IM3	BMGCT	Mixed Germ Cell Tumor	Germ Cell Tumor	DOID:3306	mixed germ cell cancer	DOID:162	cancer
GENIE-MSK-P-0000247	GENIE-MSK-P-0000247-T01-IM3	IDC	Breast Invasive Ductal Carcinoma	Breast Cancer	DOID:3008	invasive ductal carcinoma	DOID:1612	breast cancer
GENIE-MSK-P-0000247	GENIE-MSK-P-0000247-T02-IM5	IDC	Breast Invasive Ductal Carcinoma	Breast Cancer	DOID:3008	invasive ductal carcinoma	DOID:1612	breast cancer
GENIE-MSK-P-0000247	GENIE-MSK-P-0000247-T03-IM5	IDC	Breast Invasive Ductal Carcinoma	Breast Cancer	DOID:3008	invasive ductal carcinoma	DOID:1612	breast cancer
GENIE-MSK-P-0000249	GENIE-MSK-P-0000249-T02-IM3	STAD	Stomach Adenocarcinoma	Esophagogastric Cancer	DOID:3717	gastric adenocarcinoma	DOID:10534	stomach cancer
GENIE-MSK-P-0000250	GENIE-MSK-P-0000250-T01-IM3	IDC	Breast Invasive Ductal Carcinoma	Breast Cancer	DOID:3008	invasive ductal carcinoma	DOID:1612	breast cancer
GENIE-MSK-P-0000252	GENIE-MSK-P-0000252-T01-IM3	LUAD	Lung Adenocarcinoma	Non-Small Cell Lung Cancer	DOID:3910	lung adenocarcinoma	DOID:1324	lung cancer
GENIE-MSK-P-0000253	GENIE-MSK-P-0000253-T02-IM5	ES	Ewing Sarcoma	Bone Cancer	DOID:3369	Ewing sarcoma	DOID:184	bone cancer
GENIE-MSK-P-0000257	GENIE-MSK-P-0000257-T01-IM3	DSRCT	Desmoplastic Small-Round-Cell Tumor	Soft Tissue Sarcoma
GENIE-MSK-P-0000258	GENIE-MSK-P-0000258-T02-IM5	DSRCT	Desmoplastic Small-Round-Cell Tumor	Soft Tissue Sarcoma
GENIE-MSK-P-0000259	GENIE-MSK-P-0000259-T01-IM3	MDLC	Breast Mixed Ductal and Lobular Carcinoma	Breast Cancer
GENIE-MSK-P-0000260	GENIE-MSK-P-0000260-T01-IM3	LUAD	Lung Adenocarcinoma	Non-Small Cell Lung Cancer	DOID:3910	lung adenocarcinoma	DOID:1324	lung cancer
GENIE-MSK-P-0000261	GENIE-MSK-P-0000261-T01-IM3	SEM	Seminoma	Germ Cell Tumor	DOID:4440	seminoma	DOID:162	cancer
GENIE-MSK-P-0000263	GENIE-MSK-P-0000263-T01-IM3	LUAD	Lung Adenocarcinoma	Non-Small Cell Lung Cancer	DOID:3910	lung adenocarcinoma	DOID:1324	lung cancer
GENIE-MSK-P-0000266	GENIE-MSK-P-0000266-T01-IM3	IDC	Breast Invasive Ductal Carcinoma	Breast Cancer	DOID:3008	invasive ductal carcinoma	DOID:1612	breast cancer
GENIE-MSK-P-0000267	GENIE-MSK-P-0000267-T01-IM3	HGSOC	High-Grade Serous Ovarian Cancer	Ovarian Cancer	DOID:0050933	ovarian serous carcinoma	DOID:2394	ovarian cancer
GENIE-MSK-P-0000268	GENIE-MSK-P-0000268-T01-IM3	BLCA	Bladder Urothelial Carcinoma	Bladder Cancer	DOID:4006	bladder urothelial carcinoma	DOID:11054	urinary bladder cancer
GENIE-MSK-P-0000269	GENIE-MSK-P-0000269-T01-IM3	CCOV	Clear Cell Ovarian Cancer	Ovarian Cancer
GENIE-MSK-P-0000270	GENIE-MSK-P-0000270-T01-IM3	MDLC	Breast Mixed Ductal and Lobular Carcinoma	Breast Cancer
GENIE-MSK-P-0000271	GENIE-MSK-P-0000271-T01-IM3	ULMS	Uterine Leiomyosarcoma	Uterine Sarcoma	DOID:5289	uterus leiomyosarcoma	DOID:363	uterine cancer
GENIE-MSK-P-0000272	GENIE-MSK-P-0000272-T01-IM3	CCRCC	Renal Clear Cell Carcinoma	Renal Cell Carcinoma	DOID:4467	clear cell renal cell carcinoma	DOID:263	kidney cancer
GENIE-MSK-P-0000273	GENIE-MSK-P-0000273-T01-IM3	CUP	Cancer of Unknown Primary	Cancer of Unknown Primary	DOID:162	cancer	DOID:162	cancer
GENIE-MSK-P-0000274	GENIE-MSK-P-0000274-T01-IM3	IDC	Breast Invasive Ductal Carcinoma	Breast Cancer	DOID:3008	invasive ductal carcinoma	DOID:1612	breast cancer
GENIE-MSK-P-0000275	GENIE-MSK-P-0000275-T01-IM3	IDC	Breast Invasive Ductal Carcinoma	Breast Cancer	DOID:3008	invasive ductal carcinoma	DOID:1612	breast cancer
GENIE-MSK-P-0000276	GENIE-MSK-P-0000276-T01-IM3	ILC	Breast Invasive Lobular Carcinoma	Breast Cancer
GENIE-MSK-P-0000277	GENIE-MSK-P-0000277-T01-IM3	CUP	Cancer of Unknown Primary	Cancer of Unknown Primary	DOID:162	cancer	DOID:162	cancer
GENIE-MSK-P-0000278	GENIE-MSK-P-0000278-T01-IM3	ILC	Breast Invasive Lobular Carcinoma	Breast Cancer
GENIE-MSK-P-0000279	GENIE-MSK-P-0000279-T01-IM3	BMGCT	Mixed Germ Cell Tumor	Germ Cell Tumor	DOID:3306	mixed germ cell cancer	DOID:162	cancer
GENIE-MSK-P-0000280	GENIE-MSK-P-0000280-T01-IM3	LUAD	Lung Adenocarcinoma	Non-Small Cell Lung Cancer	DOID:3910	lung adenocarcinoma	DOID:1324	lung cancer
GENIE-MSK-P-0000281	GENIE-MSK-P-0000281-T01-IM3	IDC	Breast Invasive Ductal Carcinoma	Breast Cancer	DOID:3008	invasive ductal carcinoma	DOID:1612	breast cancer
GENIE-MSK-P-0000281	GENIE-MSK-P-0000281-T02-IM3	IDC	Breast Invasive Ductal Carcinoma	Breast Cancer	DOID:3008	invasive ductal carcinoma	DOID:1612	breast cancer
GENIE-MSK-P-0000282	GENIE-MSK-P-0000282-T01-IM3	STAD	Stomach Adenocarcinoma	Esophagogastric Cancer	DOID:3717	gastric adenocarcinoma	DOID:10534	stomach cancer
GENIE-MSK-P-0000282	GENIE-MSK-P-0000282-T02-IM5	STAD	Stomach Adenocarcinoma	Esophagogastric Cancer	DOID:3717	gastric adenocarcinoma	DOID:10534	stomach cancer
GENIE-MSK-P-0000283	GENIE-MSK-P-0000283-T01-IM3	UTUC	Upper Tract Urothelial Carcinoma	Bladder Cancer
GENIE-MSK-P-0000284	GENIE-MSK-P-0000284-T01-IM3	OCSC	Oral Cavity Squamous Cell Carcinoma	Head and Neck Cancer	DOID:0050866	oral squamous cell carcinoma	DOID:8618	oral cavity cancer
GENIE-MSK-P-0000285	GENIE-MSK-P-0000285-T01-IM3	THAP	Anaplastic Thyroid Cancer	Thyroid Cancer
GENIE-MSK-P-0000286	GENIE-MSK-P-0000286-T01-IM3	PLEMESO	Pleural Mesothelioma, Epithelioid Type	Mesothelioma
GENIE-MSK-P-0000287	GENIE-MSK-P-0000287-T01-IM3	BMGCT	Mixed Germ Cell Tumor	Germ Cell Tumor	DOID:3306	mixed germ cell cancer	DOID:162	cancer
GENIE-MSK-P-0000288	GENIE-MSK-P-0000288-T01-IM3	IDC	Breast Invasive Ductal Carcinoma	Breast Cancer	DOID:3008	invasive ductal carcinoma	DOID:1612	breast cancer
GENIE-MSK-P-0000289	GENIE-MSK-P-0000289-T01-IM3	LUAD	Lung Adenocarcinoma	Non-Small Cell Lung Cancer	DOID:3910	lung adenocarcinoma	DOID:1324	lung cancer
GENIE-MSK-P-0000290	GENIE-MSK-P-0000290-T01-IM3	BLCA	Bladder Urothelial Carcinoma	Bladder Cancer	DOID:4006	bladder urothelial carcinoma	DOID:11054	urinary bladder cancer
GENIE-MSK-P-0000291	GENIE-MSK-P-0000291-T01-IM3	STAD	Stomach Adenocarcinoma	Esophagogastric Cancer	DOID:3717	gastric adenocarcinoma	DOID:10534	stomach cancer
GENIE-MSK-P-0000292	GENIE-MSK-P-0000292-T01-IM3	ILC	Breast Invasive Lobular Carcinoma	Breast Cancer
GENIE-MSK-P-0000293	GENIE-MSK-P-0000293-T01-IM3	BCC	Basal Cell Carcinoma	Skin Cancer, Non-Melanoma	DOID:2513	basal cell carcinoma	DOID:4159	skin cancer
GENIE-MSK-P-0000295	GENIE-MSK-P-0000295-T01-IM3	IDC	Breast Invasive Ductal Carcinoma	Breast Cancer	DOID:3008	invasive ductal carcinoma	DOID:1612	breast cancer
GENIE-MSK-P-0000296	GENIE-MSK-P-0000296-T01-IM3	IDC	Breast Invasive Ductal Carcinoma	Breast Cancer	DOID:3008	invasive ductal carcinoma	DOID:1612	breast cancer
GENIE-MSK-P-0000298	GENIE-MSK-P-0000298-T01-IM3	IHCH	Intrahepatic Cholangiocarcinoma	Hepatobiliary Cancer	DOID:4928	intrahepatic cholangiocarcinoma	DOID:4606	bile duct cancer
GENIE-MSK-P-0000299	GENIE-MSK-P-0000299-T01-IM3	LUNE	Large Cell Neuroendocrine Carcinoma	Non-Small Cell Lung Cancer	DOID:6658	pulmonary large cell neuroendocrine carcinoma	DOID:1324	lung cancer
GENIE-MSK-P-0000300	GENIE-MSK-P-0000300-T01-IM3	STAD	Stomach Adenocarcinoma	Esophagogastric Cancer	DOID:3717	gastric adenocarcinoma	DOID:10534	stomach cancer
GENIE-MSK-P-0000301	GENIE-MSK-P-0000301-T01-IM3	LUAD	Lung Adenocarcinoma	Non-Small Cell Lung Cancer	DOID:3910	lung adenocarcinoma	DOID:1324	lung cancer
GENIE-MSK-P-0000302	GENIE-MSK-P-0000302-T01-IM3	LUSC	Lung Squamous Cell Carcinoma	Non-Small Cell Lung Cancer	DOID:3907	lung squamous cell carcinoma	DOID:1324	lung cancer
GENIE-MSK-P-0000302	GENIE-MSK-P-0000302-T02-IM6	LUAD	Lung Adenocarcinoma	Non-Small Cell Lung Cancer	DOID:3910	lung adenocarcinoma	DOID:1324	lung cancer
GENIE-MSK-P-0000303	GENIE-MSK-P-0000303-T01-IM3	IHCH	Intrahepatic Cholangiocarcinoma	Hepatobiliary Cancer	DOID:4928	intrahepatic cholangiocarcinoma	DOID:4606	bile duct cancer
GENIE-MSK-P-0000306	GENIE-MSK-P-0000306-T01-IM3	GIST	Gastrointestinal Stromal Tumor	Gastrointestinal Stromal Tumor	DOID:9253	gastrointestinal stromal tumor	DOID:3119	gastrointestinal system cancer
GENIE-MSK-P-0000307	GENIE-MSK-P-0000307-T01-IM3	BLCA	Bladder Urothelial Carcinoma	Bladder Cancer	DOID:4006	bladder urothelial carcinoma	DOID:11054	urinary bladder cancer
GENIE-MSK-P-0000308	GENIE-MSK-P-0000308-T01-IM3	BLCA	Bladder Urothelial Carcinoma	Bladder Cancer	DOID:4006	bladder urothelial carcinoma	DOID:11054	urinary bladder cancer
GENIE-MSK-P-0000309	GENIE-MSK-P-0000309-T01-IM3	GIST	Gastrointestinal Stromal Tumor	Gastrointestinal Stromal Tumor	DOID:9253	gastrointestinal stromal tumor	DOID:3119	gastrointestinal system cancer
GENIE-MSK-P-0000309	GENIE-MSK-P-0000309-T03-IM5	GIST	Gastrointestinal Stromal Tumor	Gastrointestinal Stromal Tumor	DOID:9253	gastrointestinal stromal tumor	DOID:3119	gastrointestinal system cancer
GENIE-MSK-P-0000313	GENIE-MSK-P-0000313-T01-IM3	ACCC	Acinic Cell Carcinoma	Salivary Gland Cancer	DOID:3025	acinar cell carcinoma	DOID:162	cancer
GENIE-MSK-P-0000314	GENIE-MSK-P-0000314-T01-IM3	PAAD	Pancreatic Adenocarcinoma	Pancreatic Cancer	DOID:4074	pancreatic adenocarcinoma	DOID:1793	pancreatic cancer
GENIE-MSK-P-0000315	GENIE-MSK-P-0000315-T01-IM3	LUSC	Lung Squamous Cell Carcinoma	Non-Small Cell Lung Cancer	DOID:3907	lung squamous cell carcinoma	DOID:1324	lung cancer
GENIE-MSK-P-0000316	GENIE-MSK-P-0000316-T01-IM3	LUAD	Lung Adenocarcinoma	Non-Small Cell Lung Cancer	DOID:3910	lung adenocarcinoma	DOID:1324	lung cancer
GENIE-MSK-P-0000317	GENIE-MSK-P-0000317-T01-IM3	IDC	Breast Invasive Ductal Carcinoma	Breast Cancer	DOID:3008	invasive ductal carcinoma	DOID:1612	breast cancer
GENIE-MSK-P-0000318	GENIE-MSK-P-0000318-T01-IM3	PRAD	Prostate Adenocarcinoma	Prostate Cancer	DOID:2526	prostate adenocarcinoma	DOID:10283	prostate cancer
GENIE-MSK-P-0000319	GENIE-MSK-P-0000319-T01-IM3	LXSC	Larynx Squamous Cell Carcinoma	Head and Neck Cancer	DOID:2876	laryngeal squamous cell carcinoma	DOID:2596	larynx cancer
GENIE-MSK-P-0000320	GENIE-MSK-P-0000320-T01-IM3	THAP	Anaplastic Thyroid Cancer	Thyroid Cancer
GENIE-MSK-P-0000320	GENIE-MSK-P-0000320-T02-IM3	THAP	Anaplastic Thyroid Cancer	Thyroid Cancer
GENIE-MSK-P-0000321	GENIE-MSK-P-0000321-T02-IM3	UUC	Uterine Undifferentiated Carcinoma	Endometrial Cancer
GENIE-MSK-P-0000322	GENIE-MSK-P-0000322-T01-IM3	BCCA	Choriocarcinoma	Germ Cell Tumor	DOID:3594	choriocarcinoma	DOID:162	cancer
GENIE-MSK-P-0000323	GENIE-MSK-P-0000323-T01-IM3	SCLC	Small Cell Lung Cancer	Small Cell Lung Cancer	DOID:5409	lung small cell carcinoma	DOID:1324	lung cancer
GENIE-MSK-P-0000324	GENIE-MSK-P-0000324-T01-IM3	CUP	Cancer of Unknown Primary	Cancer of Unknown Primary	DOID:162	cancer	DOID:162	cancer
GENIE-MSK-P-0000325	GENIE-MSK-P-0000325-T01-IM3	ANSC	Anal Squamous Cell Carcinoma	Anal Cancer	DOID:5525	anal squamous cell carcinoma	DOID:5672	large intestine cancer
GENIE-MSK-P-0000326	GENIE-MSK-P-0000326-T01-IM3	CUP	Cancer of Unknown Primary	Cancer of Unknown Primary	DOID:162	cancer	DOID:162	cancer
GENIE-MSK-P-0000327	GENIE-MSK-P-0000327-T01-IM3	IHCH	Intrahepatic Cholangiocarcinoma	Hepatobiliary Cancer	DOID:4928	intrahepatic cholangiocarcinoma	DOID:4606	bile duct cancer
GENIE-MSK-P-0000328	GENIE-MSK-P-0000328-T01-IM3	IHCH	Intrahepatic Cholangiocarcinoma	Hepatobiliary Cancer	DOID:4928	intrahepatic cholangiocarcinoma	DOID:4606	bile duct cancer
GENIE-MSK-P-0000329	GENIE-MSK-P-0000329-T01-IM3	LUSC	Lung Squamous Cell Carcinoma	Non-Small Cell Lung Cancer	DOID:3907	lung squamous cell carcinoma	DOID:1324	lung cancer
GENIE-MSK-P-0000332	GENIE-MSK-P-0000332-T01-IM3	PLSMESO	Pleural Mesothelioma, Sarcomatoid Type	Mesothelioma
GENIE-MSK-P-0000333	GENIE-MSK-P-0000333-T01-IM3	THPD	Poorly Differentiated Thyroid Cancer	Thyroid Cancer
GENIE-MSK-P-0000334	GENIE-MSK-P-0000334-T01-IM3	HGSOC	High-Grade Serous Ovarian Cancer	Ovarian Cancer	DOID:0050933	ovarian serous carcinoma	DOID:2394	ovarian cancer
GENIE-MSK-P-0000335	GENIE-MSK-P-0000335-T01-IM3	IDC	Breast Invasive Ductal Carcinoma	Breast Cancer	DOID:3008	invasive ductal carcinoma	DOID:1612	breast cancer
GENIE-MSK-P-0000335	GENIE-MSK-P-0000335-T02-IM3	IDC	Breast Invasive Ductal Carcinoma	Breast Cancer	DOID:3008	invasive ductal carcinoma	DOID:1612	breast cancer
GENIE-MSK-P-0000336	GENIE-MSK-P-0000336-T01-IM3	CUP	Cancer of Unknown Primary	Cancer of Unknown Primary	DOID:162	cancer	DOID:162	cancer
GENIE-MSK-P-0000337	GENIE-MSK-P-0000337-T01-IM3	IDC	Breast Invasive Ductal Carcinoma	Breast Cancer	DOID:3008	invasive ductal carcinoma	DOID:1612	breast cancer
GENIE-MSK-P-0000337	GENIE-MSK-P-0000337-T02-IM5	IDC	Breast Invasive Ductal Carcinoma	Breast Cancer	DOID:3008	invasive ductal carcinoma	DOID:1612	breast cancer
GENIE-MSK-P-0000339	GENIE-MSK-P-0000339-T01-IM3	SCLC	Small Cell Lung Cancer	Small Cell Lung Cancer	DOID:5409	lung small cell carcinoma	DOID:1324	lung cancer
GENIE-MSK-P-0000340	GENIE-MSK-P-0000340-T01-IM3	ACYC	Adenoid Cystic Carcinoma	Salivary Gland Cancer	DOID:0080202	adenoid cystic carcinoma	DOID:162	cancer
GENIE-MSK-P-0000341	GENIE-MSK-P-0000341-T01-IM3	IDC	Breast Invasive Ductal Carcinoma	Breast Cancer	DOID:3008	invasive ductal carcinoma	DOID:1612	breast cancer
GENIE-MSK-P-0000342	GENIE-MSK-P-0000342-T01-IM3	GEJ	Adenocarcinoma of the Gastroesophageal Junction	Esophagogastric Cancer	DOID:4944	gastroesophageal junction adenocarcinoma	DOID:3119	gastrointestinal system cancer
GENIE-MSK-P-0000343	GENIE-MSK-P-0000343-T01-IM3	USC	Uterine Serous Carcinoma/Uterine Papillary Serous Carcinoma	Endometrial Cancer	DOID:5750	uterine corpus serous adenocarcinoma	DOID:363	uterine cancer
GENIE-MSK-P-0000344	GENIE-MSK-P-0000344-T01-IM3	LUAD	Lung Adenocarcinoma	Non-Small Cell Lung Cancer	DOID:3910	lung adenocarcinoma	DOID:1324	lung cancer
GENIE-MSK-P-0000345	GENIE-MSK-P-0000345-T01-IM3	IDC	Breast Invasive Ductal Carcinoma	Breast Cancer	DOID:3008	invasive ductal carcinoma	DOID:1612	breast cancer
GENIE-MSK-P-0000346	GENIE-MSK-P-0000346-T01-IM3	IDC	Breast Invasive Ductal Carcinoma	Breast Cancer	DOID:3008	invasive ductal carcinoma	DOID:1612	breast cancer
GENIE-MSK-P-0000347	GENIE-MSK-P-0000347-T01-IM3	LUAD	Lung Adenocarcinoma	Non-Small Cell Lung Cancer	DOID:3910	lung adenocarcinoma	DOID:1324	lung cancer
GENIE-MSK-P-0000348	GENIE-MSK-P-0000348-T01-IM3	LUAD	Lung Adenocarcinoma	Non-Small Cell Lung Cancer	DOID:3910	lung adenocarcinoma	DOID:1324	lung cancer
GENIE-MSK-P-0000349	GENIE-MSK-P-0000349-T01-IM3	LUAD	Lung Adenocarcinoma	Non-Small Cell Lung Cancer	DOID:3910	lung adenocarcinoma	DOID:1324	lung cancer
GENIE-MSK-P-0000350	GENIE-MSK-P-0000350-T01-IM3	URCC	Unclassified Renal Cell Carcinoma	Renal Cell Carcinoma
GENIE-MSK-P-0000350	GENIE-MSK-P-0000350-T02-IM3	URCC	Unclassified Renal Cell Carcinoma	Renal Cell Carcinoma
GENIE-MSK-P-0000351	GENIE-MSK-P-0000351-T01-IM3	LUSC	Lung Squamous Cell Carcinoma	Non-Small Cell Lung Cancer	DOID:3907	lung squamous cell carcinoma	DOID:1324	lung cancer
GENIE-MSK-P-0000352	GENIE-MSK-P-0000352-T01-IM3	LUAD	Lung Adenocarcinoma	Non-Small Cell Lung Cancer	DOID:3910	lung adenocarcinoma	DOID:1324	lung cancer
GENIE-MSK-P-0000353	GENIE-MSK-P-0000353-T01-IM3	IDC	Breast Invasive Ductal Carcinoma	Breast Cancer	DOID:3008	invasive ductal carcinoma	DOID:1612	breast cancer
GENIE-MSK-P-0000354	GENIE-MSK-P-0000354-T01-IM3	THPA	Papillary Thyroid Cancer	Thyroid Cancer	DOID:3969	papillary thyroid carcinoma	DOID:1781	thyroid cancer
GENIE-MSK-P-0000355	GENIE-MSK-P-0000355-T01-IM3	ULMS	Uterine Leiomyosarcoma	Uterine Sarcoma	DOID:5289	uterus leiomyosarcoma	DOID:363	uterine cancer
GENIE-MSK-P-0000356	GENIE-MSK-P-0000356-T01-IM3	IDC	Breast Invasive Ductal Carcinoma	Breast Cancer	DOID:3008	invasive ductal carcinoma	DOID:1612	breast cancer
GENIE-MSK-P-0000357	GENIE-MSK-P-0000357-T01-IM3	CUP	Cancer of Unknown Primary	Cancer of Unknown Primary	DOID:162	cancer	DOID:162	cancer
GENIE-MSK-P-0000359	GENIE-MSK-P-0000359-T01-IM3	THPA	Papillary Thyroid Cancer	Thyroid Cancer	DOID:3969	papillary thyroid carcinoma	DOID:1781	thyroid cancer
GENIE-MSK-P-0000360	GENIE-MSK-P-0000360-T01-IM3	IHCH	Intrahepatic Cholangiocarcinoma	Hepatobiliary Cancer	DOID:4928	intrahepatic cholangiocarcinoma	DOID:4606	bile duct cancer
GENIE-MSK-P-0000361	GENIE-MSK-P-0000361-T01-IM3	OFMT	Ossifying Fibromyxoid Tumor	Soft Tissue Sarcoma	DOID:2685	ossifying fibromyxoid tumor	DOID:162	cancer
GENIE-MSK-P-0000362	GENIE-MSK-P-0000362-T01-IM3	IHCH	Intrahepatic Cholangiocarcinoma	Hepatobiliary Cancer	DOID:4928	intrahepatic cholangiocarcinoma	DOID:4606	bile duct cancer
GENIE-MSK-P-0000363	GENIE-MSK-P-0000363-T01-IM3	LUSC	Lung Squamous Cell Carcinoma	Non-Small Cell Lung Cancer	DOID:3907	lung squamous cell carcinoma	DOID:1324	lung cancer
GENIE-MSK-P-0000364	GENIE-MSK-P-0000364-T01-IM3	BLCA	Bladder Urothelial Carcinoma	Bladder Cancer	DOID:4006	bladder urothelial carcinoma	DOID:11054	urinary bladder cancer
GENIE-MSK-P-0000365	GENIE-MSK-P-0000365-T01-IM3	SFT	Solitary Fibrous Tumor/Hemangiopericytoma	Soft Tissue Sarcoma
GENIE-MSK-P-0000366	GENIE-MSK-P-0000366-T01-IM3	HGSOC	High-Grade Serous Ovarian Cancer	Ovarian Cancer	DOID:0050933	ovarian serous carcinoma	DOID:2394	ovarian cancer
GENIE-MSK-P-0000367	GENIE-MSK-P-0000367-T01-IM3	UCCC	Uterine Clear Cell Carcinoma	Endometrial Cancer	DOID:5303	cervical clear cell adenocarcinoma	DOID:4362	cervical cancer
GENIE-MSK-P-0000368	GENIE-MSK-P-0000368-T01-IM3	PLEMESO	Pleural Mesothelioma, Epithelioid Type	Mesothelioma
GENIE-MSK-P-0000369	GENIE-MSK-P-0000369-T01-IM3	STAD	Stomach Adenocarcinoma	Esophagogastric Cancer	DOID:3717	gastric adenocarcinoma	DOID:10534	stomach cancer
GENIE-MSK-P-0000370	GENIE-MSK-P-0000370-T01-IM3	LUAD	Lung Adenocarcinoma	Non-Small Cell Lung Cancer	DOID:3910	lung adenocarcinoma	DOID:1324	lung cancer
GENIE-MSK-P-0000372	GENIE-MSK-P-0000372-T01-IM3	CSCC	Cutaneous Squamous Cell Carcinoma	Skin Cancer, Non-Melanoma	DOID:3151	skin squamous cell carcinoma	DOID:4159	skin cancer
GENIE-MSK-P-0000373	GENIE-MSK-P-0000373-T01-IM3	PRAD	Prostate Adenocarcinoma	Prostate Cancer	DOID:2526	prostate adenocarcinoma	DOID:10283	prostate cancer
GENIE-MSK-P-0000373	GENIE-MSK-P-0000373-T02-IM5	PRAD	Prostate Adenocarcinoma	Prostate Cancer	DOID:2526	prostate adenocarcinoma	DOID:10283	prostate cancer
GENIE-MSK-P-0000374	GENIE-MSK-P-0000374-T01-IM3	ACYC	Adenoid Cystic Carcinoma	Salivary Gland Cancer	DOID:0080202	adenoid cystic carcinoma	DOID:162	cancer
GENIE-MSK-P-0000375	GENIE-MSK-P-0000375-T02-IM5	IDC	Breast Invasive Ductal Carcinoma	Breast Cancer	DOID:3008	invasive ductal carcinoma	DOID:1612	breast cancer
GENIE-MSK-P-0000376	GENIE-MSK-P-0000376-T02-IM3	OCS	Ovarian Carcinosarcoma/Malignant Mixed Mesodermal Tumor	Ovarian Cancer	DOID:6170	ovarian carcinosarcoma	DOID:2394	ovarian cancer
GENIE-MSK-P-0000376	GENIE-MSK-P-0000376-T01-IM3	OCS	Ovarian Carcinosarcoma/Malignant Mixed Mesodermal Tumor	Ovarian Cancer	DOID:6170	ovarian carcinosarcoma	DOID:2394	ovarian cancer
GENIE-MSK-P-0000377	GENIE-MSK-P-0000377-T01-IM3	PRAD	Prostate Adenocarcinoma	Prostate Cancer	DOID:2526	prostate adenocarcinoma	DOID:10283	prostate cancer
GENIE-MSK-P-0000377	GENIE-MSK-P-0000377-T02-IM3	PRAD	Prostate Adenocarcinoma	Prostate Cancer	DOID:2526	prostate adenocarcinoma	DOID:10283	prostate cancer
GENIE-MSK-P-0000377	GENIE-MSK-P-0000377-T03-IM3	PRAD	Prostate Adenocarcinoma	Prostate Cancer	DOID:2526	prostate adenocarcinoma	DOID:10283	prostate cancer
GENIE-MSK-P-0000377	GENIE-MSK-P-0000377-T04-IM5	PRAD	Prostate Adenocarcinoma	Prostate Cancer	DOID:2526	prostate adenocarcinoma	DOID:10283	prostate cancer
GENIE-MSK-P-0000377	GENIE-MSK-P-0000377-T05-IM5	PRAD	Prostate Adenocarcinoma	Prostate Cancer	DOID:2526	prostate adenocarcinoma	DOID:10283	prostate cancer
GENIE-MSK-P-0000378	GENIE-MSK-P-0000378-T01-IM3	GBM	Glioblastoma Multiforme	Glioma
GENIE-MSK-P-0000379	GENIE-MSK-P-0000379-T02-IM3	MYCHS	Myxoid Chondrosarcoma	Bone Cancer	DOID:5861	myxoid chondrosarcoma	DOID:201	connective tissue cancer
GENIE-MSK-P-0000380	GENIE-MSK-P-0000380-T01-IM3	LUSC	Lung Squamous Cell Carcinoma	Non-Small Cell Lung Cancer	DOID:3907	lung squamous cell carcinoma	DOID:1324	lung cancer
GENIE-MSK-P-0000381	GENIE-MSK-P-0000381-T01-IM3	MDLC	Breast Mixed Ductal and Lobular Carcinoma	Breast Cancer
GENIE-MSK-P-0000382	GENIE-MSK-P-0000382-T01-IM3	ULMS	Uterine Leiomyosarcoma	Uterine Sarcoma	DOID:5289	uterus leiomyosarcoma	DOID:363	uterine cancer
GENIE-MSK-P-0000383	GENIE-MSK-P-0000383-T01-IM3	ESCA	Esophageal Adenocarcinoma	Esophagogastric Cancer	DOID:4914	esophagus adenocarcinoma	DOID:5041	esophageal cancer
GENIE-MSK-P-0000384	GENIE-MSK-P-0000384-T01-IM3	UTUC	Upper Tract Urothelial Carcinoma	Bladder Cancer
GENIE-MSK-P-0000386	GENIE-MSK-P-0000386-T01-IM3	BLCA	Bladder Urothelial Carcinoma	Bladder Cancer	DOID:4006	bladder urothelial carcinoma	DOID:11054	urinary bladder cancer
GENIE-MSK-P-0000386	GENIE-MSK-P-0000386-T02-IM5	BLCA	Bladder Urothelial Carcinoma	Bladder Cancer	DOID:4006	bladder urothelial carcinoma	DOID:11054	urinary bladder cancer
GENIE-MSK-P-0000387	GENIE-MSK-P-0000387-T01-IM3	SCLC	Small Cell Lung Cancer	Small Cell Lung Cancer	DOID:5409	lung small cell carcinoma	DOID:1324	lung cancer
GENIE-MSK-P-0000388	GENIE-MSK-P-0000388-T01-IM3	LUAD	Lung Adenocarcinoma	Non-Small Cell Lung Cancer	DOID:3910	lung adenocarcinoma	DOID:1324	lung cancer
GENIE-MSK-P-0000390	GENIE-MSK-P-0000390-T01-IM3	LUAD	Lung Adenocarcinoma	Non-Small Cell Lung Cancer	DOID:3910	lung adenocarcinoma	DOID:1324	lung cancer
GENIE-MSK-P-0000391	GENIE-MSK-P-0000391-T01-IM3	PRAD	Prostate Adenocarcinoma	Prostate Cancer	DOID:2526	prostate adenocarcinoma	DOID:10283	prostate cancer
GENIE-MSK-P-0000392	GENIE-MSK-P-0000392-T01-IM3	IDC	Breast Invasive Ductal Carcinoma	Breast Cancer	DOID:3008	invasive ductal carcinoma	DOID:1612	breast cancer
GENIE-MSK-P-0000394	GENIE-MSK-P-0000394-T01-IM3	UTUC	Upper Tract Urothelial Carcinoma	Bladder Cancer
GENIE-MSK-P-0000395	GENIE-MSK-P-0000395-T01-IM3	LUAD	Lung Adenocarcinoma	Non-Small Cell Lung Cancer	DOID:3910	lung adenocarcinoma	DOID:1324	lung cancer
GENIE-MSK-P-0000396	GENIE-MSK-P-0000396-T01-IM3	OPHSC	Oropharynx Squamous Cell Carcinoma	Head and Neck Cancer	DOID:0050921	pharynx squamous cell carcinoma	DOID:0060119	pharynx cancer
GENIE-MSK-P-0000398	GENIE-MSK-P-0000398-T01-IM3	IDC	Breast Invasive Ductal Carcinoma	Breast Cancer	DOID:3008	invasive ductal carcinoma	DOID:1612	breast cancer
GENIE-MSK-P-0000399	GENIE-MSK-P-0000399-T01-IM3	SKAC	Skin Adnexal Carcinoma	Skin Cancer, Non-Melanoma
GENIE-MSK-P-0000400	GENIE-MSK-P-0000400-T01-IM3	UAD	Urethral Adenocarcinoma	Bladder Cancer	DOID:4910	urethra adenocarcinoma	DOID:162	cancer
GENIE-MSK-P-0000401	GENIE-MSK-P-0000401-T01-IM3	PRAD	Prostate Adenocarcinoma	Prostate Cancer	DOID:2526	prostate adenocarcinoma	DOID:10283	prostate cancer
GENIE-MSK-P-0000402	GENIE-MSK-P-0000402-T01-IM3	IHCH	Intrahepatic Cholangiocarcinoma	Hepatobiliary Cancer	DOID:4928	intrahepatic cholangiocarcinoma	DOID:4606	bile duct cancer
GENIE-MSK-P-0000403	GENIE-MSK-P-0000403-T01-IM3	HGSOC	High-Grade Serous Ovarian Cancer	Ovarian Cancer	DOID:0050933	ovarian serous carcinoma	DOID:2394	ovarian cancer
GENIE-MSK-P-0000404	GENIE-MSK-P-0000404-T01-IM3	UEC	Uterine Endometrioid Carcinoma	Endometrial Cancer	DOID:2870	endometrial adenocarcinoma	DOID:363	uterine cancer
GENIE-MSK-P-0000405	GENIE-MSK-P-0000405-T01-IM3	LUAD	Lung Adenocarcinoma	Non-Small Cell Lung Cancer	DOID:3910	lung adenocarcinoma	DOID:1324	lung cancer
GENIE-MSK-P-0000406	GENIE-MSK-P-0000406-T01-IM3	GEJ	Adenocarcinoma of the Gastroesophageal Junction	Esophagogastric Cancer	DOID:4944	gastroesophageal junction adenocarcinoma	DOID:3119	gastrointestinal system cancer
GENIE-MSK-P-0000407	GENIE-MSK-P-0000407-T01-IM3	IDC	Breast Invasive Ductal Carcinoma	Breast Cancer	DOID:3008	invasive ductal carcinoma	DOID:1612	breast cancer
GENIE-MSK-P-0000408	GENIE-MSK-P-0000408-T01-IM3	STAD	Stomach Adenocarcinoma	Esophagogastric Cancer	DOID:3717	gastric adenocarcinoma	DOID:10534	stomach cancer
GENIE-MSK-P-0000409	GENIE-MSK-P-0000409-T01-IM3	IDC	Breast Invasive Ductal Carcinoma	Breast Cancer	DOID:3008	invasive ductal carcinoma	DOID:1612	breast cancer
GENIE-MSK-P-0000410	GENIE-MSK-P-0000410-T01-IM3	BLCA	Bladder Urothelial Carcinoma	Bladder Cancer	DOID:4006	bladder urothelial carcinoma	DOID:11054	urinary bladder cancer
GENIE-MSK-P-0000411	GENIE-MSK-P-0000411-T01-IM3	MDLC	Breast Mixed Ductal and Lobular Carcinoma	Breast Cancer
GENIE-MSK-P-0000412	GENIE-MSK-P-0000412-T01-IM3	IDC	Breast Invasive Ductal Carcinoma	Breast Cancer	DOID:3008	invasive ductal carcinoma	DOID:1612	breast cancer
GENIE-MSK-P-0000413	GENIE-MSK-P-0000413-T01-IM3	STAD	Stomach Adenocarcinoma	Esophagogastric Cancer	DOID:3717	gastric adenocarcinoma	DOID:10534	stomach cancer
GENIE-MSK-P-0000414	GENIE-MSK-P-0000414-T01-IM3	IDC	Breast Invasive Ductal Carcinoma	Breast Cancer	DOID:3008	invasive ductal carcinoma	DOID:1612	breast cancer
GENIE-MSK-P-0000415	GENIE-MSK-P-0000415-T01-IM3	THPA	Papillary Thyroid Cancer	Thyroid Cancer	DOID:3969	papillary thyroid carcinoma	DOID:1781	thyroid cancer
GENIE-MSK-P-0000416	GENIE-MSK-P-0000416-T01-IM3	USC	Uterine Serous Carcinoma/Uterine Papillary Serous Carcinoma	Endometrial Cancer	DOID:5750	uterine corpus serous adenocarcinoma	DOID:363	uterine cancer
GENIE-MSK-P-0000417	GENIE-MSK-P-0000417-T01-IM3	STAD	Stomach Adenocarcinoma	Esophagogastric Cancer	DOID:3717	gastric adenocarcinoma	DOID:10534	stomach cancer
GENIE-MSK-P-0000418	GENIE-MSK-P-0000418-T01-IM3	LUSC	Lung Squamous Cell Carcinoma	Non-Small Cell Lung Cancer	DOID:3907	lung squamous cell carcinoma	DOID:1324	lung cancer
GENIE-MSK-P-0000419	GENIE-MSK-P-0000419-T01-IM3	IHCH	Intrahepatic Cholangiocarcinoma	Hepatobiliary Cancer	DOID:4928	intrahepatic cholangiocarcinoma	DOID:4606	bile duct cancer
GENIE-MSK-P-0000420	GENIE-MSK-P-0000420-T01-IM3	ANSC	Anal Squamous Cell Carcinoma	Anal Cancer	DOID:5525	anal squamous cell carcinoma	DOID:5672	large intestine cancer
GENIE-MSK-P-0000421	GENIE-MSK-P-0000421-T01-IM3	PAAD	Pancreatic Adenocarcinoma	Pancreatic Cancer	DOID:4074	pancreatic adenocarcinoma	DOID:1793	pancreatic cancer
GENIE-MSK-P-0000422	GENIE-MSK-P-0000422-T01-IM3	ILC	Breast Invasive Lobular Carcinoma	Breast Cancer
GENIE-MSK-P-0000422	GENIE-MSK-P-0000422-T02-IM3	ILC	Breast Invasive Lobular Carcinoma	Breast Cancer
GENIE-MSK-P-0000423	GENIE-MSK-P-0000423-T01-IM3	SRCBC	Plasmacytoid/Signet Ring Cell Bladder Carcinoma	Bladder Cancer	DOID:7968	plasmacytoid variant infiltrating bladder urothelial carcinoma	DOID:11054	urinary bladder cancer
GENIE-MSK-P-0000423	GENIE-MSK-P-0000423-T02-IM3	IDC	Breast Invasive Ductal Carcinoma	Breast Cancer	DOID:3008	invasive ductal carcinoma	DOID:1612	breast cancer
GENIE-MSK-P-0000425	GENIE-MSK-P-0000425-T01-IM3	THPA	Papillary Thyroid Cancer	Thyroid Cancer	DOID:3969	papillary thyroid carcinoma	DOID:1781	thyroid cancer
GENIE-MSK-P-0000426	GENIE-MSK-P-0000426-T01-IM3	LUAD	Lung Adenocarcinoma	Non-Small Cell Lung Cancer	DOID:3910	lung adenocarcinoma	DOID:1324	lung cancer
GENIE-MSK-P-0000427	GENIE-MSK-P-0000427-T01-IM3	LUAD	Lung Adenocarcinoma	Non-Small Cell Lung Cancer	DOID:3910	lung adenocarcinoma	DOID:1324	lung cancer
GENIE-MSK-P-0000428	GENIE-MSK-P-0000428-T01-IM3	IDC	Breast Invasive Ductal Carcinoma	Breast Cancer	DOID:3008	invasive ductal carcinoma	DOID:1612	breast cancer
GENIE-MSK-P-0000429	GENIE-MSK-P-0000429-T01-IM3	SEM	Seminoma	Germ Cell Tumor	DOID:4440	seminoma	DOID:162	cancer
GENIE-MSK-P-0000431	GENIE-MSK-P-0000431-T01-IM3	PRAD	Prostate Adenocarcinoma	Prostate Cancer	DOID:2526	prostate adenocarcinoma	DOID:10283	prostate cancer
GENIE-MSK-P-0000432	GENIE-MSK-P-0000432-T01-IM3	MDLC	Breast Mixed Ductal and Lobular Carcinoma	Breast Cancer
GENIE-MSK-P-0000433	GENIE-MSK-P-0000433-T01-IM3	OPHSC	Oropharynx Squamous Cell Carcinoma	Head and Neck Cancer	DOID:0050921	pharynx squamous cell carcinoma	DOID:0060119	pharynx cancer
GENIE-MSK-P-0000434	GENIE-MSK-P-0000434-T01-IM3	ACYC	Adenoid Cystic Carcinoma	Salivary Gland Cancer	DOID:0080202	adenoid cystic carcinoma	DOID:162	cancer
GENIE-MSK-P-0000435	GENIE-MSK-P-0000435-T01-IM3	IDC	Breast Invasive Ductal Carcinoma	Breast Cancer	DOID:3008	invasive ductal carcinoma	DOID:1612	breast cancer
GENIE-MSK-P-0000436	GENIE-MSK-P-0000436-T01-IM3	ESCA	Esophageal Adenocarcinoma	Esophagogastric Cancer	DOID:4914	esophagus adenocarcinoma	DOID:5041	esophageal cancer
GENIE-MSK-P-0000438	GENIE-MSK-P-0000438-T01-IM3	MDLC	Breast Mixed Ductal and Lobular Carcinoma	Breast Cancer
GENIE-MSK-P-0000439	GENIE-MSK-P-0000439-T01-IM3	MCC	Merkel Cell Carcinoma	Skin Cancer, Non-Melanoma
GENIE-MSK-P-0000440	GENIE-MSK-P-0000440-T01-IM3	IDC	Breast Invasive Ductal Carcinoma	Breast Cancer	DOID:3008	invasive ductal carcinoma	DOID:1612	breast cancer
GENIE-MSK-P-0000441	GENIE-MSK-P-0000441-T01-IM3	PRAD	Prostate Adenocarcinoma	Prostate Cancer	DOID:2526	prostate adenocarcinoma	DOID:10283	prostate cancer
GENIE-MSK-P-0000441	GENIE-MSK-P-0000441-T02-IM5	PRAD	Prostate Adenocarcinoma	Prostate Cancer	DOID:2526	prostate adenocarcinoma	DOID:10283	prostate cancer
GENIE-MSK-P-0000442	GENIE-MSK-P-0000442-T01-IM3	PRAD	Prostate Adenocarcinoma	Prostate Cancer	DOID:2526	prostate adenocarcinoma	DOID:10283	prostate cancer
GENIE-MSK-P-0000443	GENIE-MSK-P-0000443-T01-IM3	BMGCT	Mixed Germ Cell Tumor	Germ Cell Tumor	DOID:3306	mixed germ cell cancer	DOID:162	cancer
GENIE-MSK-P-0000444	GENIE-MSK-P-0000444-T01-IM3	ESCA	Esophageal Adenocarcinoma	Esophagogastric Cancer	DOID:4914	esophagus adenocarcinoma	DOID:5041	esophageal cancer
GENIE-MSK-P-0000444	GENIE-MSK-P-0000444-T02-IM5	ESCA	Esophageal Adenocarcinoma	Esophagogastric Cancer	DOID:4914	esophagus adenocarcinoma	DOID:5041	esophageal cancer
GENIE-MSK-P-0000445	GENIE-MSK-P-0000445-T01-IM3	IDC	Breast Invasive Ductal Carcinoma	Breast Cancer	DOID:3008	invasive ductal carcinoma	DOID:1612	breast cancer
GENIE-MSK-P-0000446	GENIE-MSK-P-0000446-T01-IM3	STAD	Stomach Adenocarcinoma	Esophagogastric Cancer	DOID:3717	gastric adenocarcinoma	DOID:10534	stomach cancer
GENIE-MSK-P-0000447	GENIE-MSK-P-0000447-T01-IM3	IDC	Breast Invasive Ductal Carcinoma	Breast Cancer	DOID:3008	invasive ductal carcinoma	DOID:1612	breast cancer
GENIE-MSK-P-0000448	GENIE-MSK-P-0000448-T01-IM3	UEC	Uterine Endometrioid Carcinoma	Endometrial Cancer	DOID:2870	endometrial adenocarcinoma	DOID:363	uterine cancer
GENIE-MSK-P-0000449	GENIE-MSK-P-0000449-T01-IM3	PRAD	Prostate Adenocarcinoma	Prostate Cancer	DOID:2526	prostate adenocarcinoma	DOID:10283	prostate cancer
GENIE-MSK-P-0000449	GENIE-MSK-P-0000449-T02-IM5	PRAD	Prostate Adenocarcinoma	Prostate Cancer	DOID:2526	prostate adenocarcinoma	DOID:10283	prostate cancer
GENIE-MSK-P-0000450	GENIE-MSK-P-0000450-T01-IM3	BYST	Yolk Sac Tumor	Germ Cell Tumor	DOID:1911	endodermal sinus tumor	DOID:162	cancer
GENIE-MSK-P-0000451	GENIE-MSK-P-0000451-T01-IM3	ULMS	Uterine Leiomyosarcoma	Uterine Sarcoma	DOID:5289	uterus leiomyosarcoma	DOID:363	uterine cancer
GENIE-MSK-P-0000452	GENIE-MSK-P-0000452-T01-IM3	CESC	Cervical Squamous Cell Carcinoma	Cervical Cancer	DOID:3744	cervical squamous cell carcinoma	DOID:4362	cervical cancer
GENIE-MSK-P-0000453	GENIE-MSK-P-0000453-T01-IM3	ECAD	Endocervical Adenocarcinoma	Cervical Cancer	DOID:7519	endocervical carcinoma	DOID:4362	cervical cancer
GENIE-MSK-P-0000453	GENIE-MSK-P-0000453-T02-IM6	ECAD	Endocervical Adenocarcinoma	Cervical Cancer	DOID:7519	endocervical carcinoma	DOID:4362	cervical cancer
GENIE-MSK-P-0000454	GENIE-MSK-P-0000454-T01-IM3	OPHSC	Oropharynx Squamous Cell Carcinoma	Head and Neck Cancer	DOID:0050921	pharynx squamous cell carcinoma	DOID:0060119	pharynx cancer
GENIE-MSK-P-0000455	GENIE-MSK-P-0000455-T01-IM3	SCLC	Small Cell Lung Cancer	Small Cell Lung Cancer	DOID:5409	lung small cell carcinoma	DOID:1324	lung cancer
GENIE-MSK-P-0000456	GENIE-MSK-P-0000456-T01-IM3	BMGCT	Mixed Germ Cell Tumor	Germ Cell Tumor	DOID:3306	mixed germ cell cancer	DOID:162	cancer
GENIE-MSK-P-0000457	GENIE-MSK-P-0000457-T01-IM3	UTUC	Upper Tract Urothelial Carcinoma	Bladder Cancer
GENIE-MSK-P-0000458	GENIE-MSK-P-0000458-T01-IM3	LUAD	Lung Adenocarcinoma	Non-Small Cell Lung Cancer	DOID:3910	lung adenocarcinoma	DOID:1324	lung cancer
GENIE-MSK-P-0000459	GENIE-MSK-P-0000459-T01-IM3	LUAD	Lung Adenocarcinoma	Non-Small Cell Lung Cancer	DOID:3910	lung adenocarcinoma	DOID:1324	lung cancer
GENIE-MSK-P-0000460	GENIE-MSK-P-0000460-T01-IM3	THPD	Poorly Differentiated Thyroid Cancer	Thyroid Cancer
GENIE-MSK-P-0000461	GENIE-MSK-P-0000461-T01-IM3	BMGCT	Mixed Germ Cell Tumor	Germ Cell Tumor	DOID:3306	mixed germ cell cancer	DOID:162	cancer
GENIE-MSK-P-0000462	GENIE-MSK-P-0000462-T01-IM3	IDC	Breast Invasive Ductal Carcinoma	Breast Cancer	DOID:3008	invasive ductal carcinoma	DOID:1612	breast cancer
GENIE-MSK-P-0000463	GENIE-MSK-P-0000463-T01-IM3	LUSC	Lung Squamous Cell Carcinoma	Non-Small Cell Lung Cancer	DOID:3907	lung squamous cell carcinoma	DOID:1324	lung cancer
GENIE-MSK-P-0000464	GENIE-MSK-P-0000464-T01-IM3	IDC	Breast Invasive Ductal Carcinoma	Breast Cancer	DOID:3008	invasive ductal carcinoma	DOID:1612	breast cancer
GENIE-MSK-P-0000465	GENIE-MSK-P-0000465-T01-IM3	UEC	Uterine Endometrioid Carcinoma	Endometrial Cancer	DOID:2870	endometrial adenocarcinoma	DOID:363	uterine cancer
GENIE-MSK-P-0000466	GENIE-MSK-P-0000466-T01-IM3	IDC	Breast Invasive Ductal Carcinoma	Breast Cancer	DOID:3008	invasive ductal carcinoma	DOID:1612	breast cancer
GENIE-MSK-P-0000467	GENIE-MSK-P-0000467-T01-IM3	OCSC	Oral Cavity Squamous Cell Carcinoma	Head and Neck Cancer	DOID:0050866	oral squamous cell carcinoma	DOID:8618	oral cavity cancer
GENIE-MSK-P-0000468	GENIE-MSK-P-0000468-T01-IM3	IDC	Breast Invasive Ductal Carcinoma	Breast Cancer	DOID:3008	invasive ductal carcinoma	DOID:1612	breast cancer
GENIE-MSK-P-0000469	GENIE-MSK-P-0000469-T01-IM3	IDC	Breast Invasive Ductal Carcinoma	Breast Cancer	DOID:3008	invasive ductal carcinoma	DOID:1612	breast cancer
GENIE-MSK-P-0000470	GENIE-MSK-P-0000470-T02-IM5	IDC	Breast Invasive Ductal Carcinoma	Breast Cancer	DOID:3008	invasive ductal carcinoma	DOID:1612	breast cancer
GENIE-MSK-P-0000471	GENIE-MSK-P-0000471-T01-IM3	IDC	Breast Invasive Ductal Carcinoma	Breast Cancer	DOID:3008	invasive ductal carcinoma	DOID:1612	breast cancer
GENIE-MSK-P-0000472	GENIE-MSK-P-0000472-T01-IM3	IDC	Breast Invasive Ductal Carcinoma	Breast Cancer	DOID:3008	invasive ductal carcinoma	DOID:1612	breast cancer
GENIE-MSK-P-0000473	GENIE-MSK-P-0000473-T01-IM3	IDC	Breast Invasive Ductal Carcinoma	Breast Cancer	DOID:3008	invasive ductal carcinoma	DOID:1612	breast cancer
GENIE-MSK-P-0000474	GENIE-MSK-P-0000474-T01-IM3	LUAD	Lung Adenocarcinoma	Non-Small Cell Lung Cancer	DOID:3910	lung adenocarcinoma	DOID:1324	lung cancer
GENIE-MSK-P-0000475	GENIE-MSK-P-0000475-T01-IM3	BYST	Yolk Sac Tumor	Germ Cell Tumor	DOID:1911	endodermal sinus tumor	DOID:162	cancer
GENIE-MSK-P-0000476	GENIE-MSK-P-0000476-T01-IM3	APE	Anaplastic Ependymoma	CNS Cancer
GENIE-MSK-P-0000476	GENIE-MSK-P-0000476-T02-IM5	APE	Anaplastic Ependymoma	CNS Cancer
GENIE-MSK-P-0000477	GENIE-MSK-P-0000477-T01-IM3	ALUCA	Atypical Lung Carcinoid	Non-Small Cell Lung Cancer
GENIE-MSK-P-0000478	GENIE-MSK-P-0000478-T01-IM3	IDC	Breast Invasive Ductal Carcinoma	Breast Cancer	DOID:3008	invasive ductal carcinoma	DOID:1612	breast cancer
GENIE-MSK-P-0000479	GENIE-MSK-P-0000479-T01-IM3	PRAD	Prostate Adenocarcinoma	Prostate Cancer	DOID:2526	prostate adenocarcinoma	DOID:10283	prostate cancer
GENIE-MSK-P-0000480	GENIE-MSK-P-0000480-T01-IM3	AECA	Sweat Gland Carcinoma/Apocrine Eccrine Carcinoma	Skin Cancer, Non-Melanoma	DOID:5667	sweat gland carcinoma	DOID:4159	skin cancer
GENIE-MSK-P-0000481	GENIE-MSK-P-0000481-T01-IM3	STAD	Stomach Adenocarcinoma	Esophagogastric Cancer	DOID:3717	gastric adenocarcinoma	DOID:10534	stomach cancer
GENIE-MSK-P-0000482	GENIE-MSK-P-0000482-T01-IM3	ULMS	Uterine Leiomyosarcoma	Uterine Sarcoma	DOID:5289	uterus leiomyosarcoma	DOID:363	uterine cancer
GENIE-MSK-P-0000483	GENIE-MSK-P-0000483-T01-IM3	IDC	Breast Invasive Ductal Carcinoma	Breast Cancer	DOID:3008	invasive ductal carcinoma	DOID:1612	breast cancer
GENIE-MSK-P-0000484	GENIE-MSK-P-0000484-T01-IM3	PRAD	Prostate Adenocarcinoma	Prostate Cancer	DOID:2526	prostate adenocarcinoma	DOID:10283	prostate cancer
GENIE-MSK-P-0000485	GENIE-MSK-P-0000485-T01-IM3	ESCA	Esophageal Adenocarcinoma	Esophagogastric Cancer	DOID:4914	esophagus adenocarcinoma	DOID:5041	esophageal cancer
GENIE-MSK-P-0000486	GENIE-MSK-P-0000486-T01-IM3	AODG	Anaplastic Oligodendroglioma	Glioma
GENIE-MSK-P-0000488	GENIE-MSK-P-0000488-T01-IM3	STAD	Stomach Adenocarcinoma	Esophagogastric Cancer	DOID:3717	gastric adenocarcinoma	DOID:10534	stomach cancer
GENIE-MSK-P-0000489	GENIE-MSK-P-0000489-T01-IM3	SDCA	Salivary Duct Carcinoma	Salivary Gland Cancer
GENIE-MSK-P-0000489	GENIE-MSK-P-0000489-T02-IM6	SDCA	Salivary Duct Carcinoma	Salivary Gland Cancer
GENIE-MSK-P-0000490	GENIE-MSK-P-0000490-T01-IM3	IDC	Breast Invasive Ductal Carcinoma	Breast Cancer	DOID:3008	invasive ductal carcinoma	DOID:1612	breast cancer
GENIE-MSK-P-0000491	GENIE-MSK-P-0000491-T01-IM3	LUAD	Lung Adenocarcinoma	Non-Small Cell Lung Cancer	DOID:3910	lung adenocarcinoma	DOID:1324	lung cancer
GENIE-MSK-P-0000493	GENIE-MSK-P-0000493-T01-IM3	COAD	Colon Adenocarcinoma	Colorectal Cancer	DOID:234	colon adenocarcinoma	DOID:219	colon cancer
GENIE-MSK-P-0000494	GENIE-MSK-P-0000494-T01-IM3	CUP	Cancer of Unknown Primary	Cancer of Unknown Primary	DOID:162	cancer	DOID:162	cancer
GENIE-MSK-P-0000495	GENIE-MSK-P-0000495-T01-IM3	IDC	Breast Invasive Ductal Carcinoma	Breast Cancer	DOID:3008	invasive ductal carcinoma	DOID:1612	breast cancer
GENIE-MSK-P-0000497	GENIE-MSK-P-0000497-T01-IM3	ERMS	Embryonal Rhabdomyosarcoma	Soft Tissue Sarcoma	DOID:3246	embryonal rhabdomyosarcoma	DOID:4045	muscle cancer
GENIE-MSK-P-0000499	GENIE-MSK-P-0000499-T01-IM3	ULMS	Uterine Leiomyosarcoma	Uterine Sarcoma	DOID:5289	uterus leiomyosarcoma	DOID:363	uterine cancer
GENIE-MSK-P-0000500	GENIE-MSK-P-0000500-T01-IM3	GBM	Glioblastoma Multiforme	Glioma
GENIE-MSK-P-0000501	GENIE-MSK-P-0000501-T01-IM3	GIST	Gastrointestinal Stromal Tumor	Gastrointestinal Stromal Tumor	DOID:9253	gastrointestinal stromal tumor	DOID:3119	gastrointestinal system cancer
GENIE-MSK-P-0000501	GENIE-MSK-P-0000501-T02-IM3	GIST	Gastrointestinal Stromal Tumor	Gastrointestinal Stromal Tumor	DOID:9253	gastrointestinal stromal tumor	DOID:3119	gastrointestinal system cancer
GENIE-MSK-P-0000502	GENIE-MSK-P-0000502-T01-IM3	BLCA	Bladder Urothelial Carcinoma	Bladder Cancer	DOID:4006	bladder urothelial carcinoma	DOID:11054	urinary bladder cancer
GENIE-MSK-P-0000503	GENIE-MSK-P-0000503-T01-IM3	BMGCT	Mixed Germ Cell Tumor	Germ Cell Tumor	DOID:3306	mixed germ cell cancer	DOID:162	cancer
GENIE-MSK-P-0000504	GENIE-MSK-P-0000504-T01-IM3	PRAD	Prostate Adenocarcinoma	Prostate Cancer	DOID:2526	prostate adenocarcinoma	DOID:10283	prostate cancer
GENIE-MSK-P-0000505	GENIE-MSK-P-0000505-T01-IM3	PRAD	Prostate Adenocarcinoma	Prostate Cancer	DOID:2526	prostate adenocarcinoma	DOID:10283	prostate cancer
GENIE-MSK-P-0000506	GENIE-MSK-P-0000506-T01-IM3	THPD	Poorly Differentiated Thyroid Cancer	Thyroid Cancer
GENIE-MSK-P-0000507	GENIE-MSK-P-0000507-T01-IM3	ACYC	Adenoid Cystic Carcinoma	Salivary Gland Cancer	DOID:0080202	adenoid cystic carcinoma	DOID:162	cancer
GENIE-MSK-P-0000508	GENIE-MSK-P-0000508-T01-IM3	IDC	Breast Invasive Ductal Carcinoma	Breast Cancer	DOID:3008	invasive ductal carcinoma	DOID:1612	breast cancer
GENIE-MSK-P-0000509	GENIE-MSK-P-0000509-T01-IM3	PRAD	Prostate Adenocarcinoma	Prostate Cancer	DOID:2526	prostate adenocarcinoma	DOID:10283	prostate cancer
GENIE-MSK-P-0000509	GENIE-MSK-P-0000509-T02-IM5	PRAD	Prostate Adenocarcinoma	Prostate Cancer	DOID:2526	prostate adenocarcinoma	DOID:10283	prostate cancer
GENIE-MSK-P-0000510	GENIE-MSK-P-0000510-T01-IM3	MCC	Merkel Cell Carcinoma	Skin Cancer, Non-Melanoma
GENIE-MSK-P-0000511	GENIE-MSK-P-0000511-T01-IM3	MACR	Mucinous Adenocarcinoma of the Colon and Rectum	Colorectal Cancer	DOID:0050861	colorectal adenocarcinoma	DOID:5672	large intestine cancer
GENIE-MSK-P-0000512	GENIE-MSK-P-0000512-T01-IM3	THME	Medullary Thyroid Cancer	Thyroid Cancer	DOID:3973	thyroid medullary carcinoma	DOID:1781	thyroid cancer
GENIE-MSK-P-0000513	GENIE-MSK-P-0000513-T01-IM3	BLCA	Bladder Urothelial Carcinoma	Bladder Cancer	DOID:4006	bladder urothelial carcinoma	DOID:11054	urinary bladder cancer
GENIE-MSK-P-0000514	GENIE-MSK-P-0000514-T01-IM3	ILC	Breast Invasive Lobular Carcinoma	Breast Cancer
GENIE-MSK-P-0000514	GENIE-MSK-P-0000514-T02-IM5	ILC	Breast Invasive Lobular Carcinoma	Breast Cancer
GENIE-MSK-P-0000515	GENIE-MSK-P-0000515-T01-IM3	CUP	Cancer of Unknown Primary	Cancer of Unknown Primary	DOID:162	cancer	DOID:162	cancer
GENIE-MSK-P-0000516	GENIE-MSK-P-0000516-T01-IM3	LUSC	Lung Squamous Cell Carcinoma	Non-Small Cell Lung Cancer	DOID:3907	lung squamous cell carcinoma	DOID:1324	lung cancer
GENIE-MSK-P-0000517	GENIE-MSK-P-0000517-T01-IM3	IDC	Breast Invasive Ductal Carcinoma	Breast Cancer	DOID:3008	invasive ductal carcinoma	DOID:1612	breast cancer
GENIE-MSK-P-0000519	GENIE-MSK-P-0000519-T01-IM3	IDC	Breast Invasive Ductal Carcinoma	Breast Cancer	DOID:3008	invasive ductal carcinoma	DOID:1612	breast cancer
GENIE-MSK-P-0000520	GENIE-MSK-P-0000520-T01-IM3	COAD	Colon Adenocarcinoma	Colorectal Cancer	DOID:234	colon adenocarcinoma	DOID:219	colon cancer
GENIE-MSK-P-0000521	GENIE-MSK-P-0000521-T01-IM3	PRAD	Prostate Adenocarcinoma	Prostate Cancer	DOID:2526	prostate adenocarcinoma	DOID:10283	prostate cancer
GENIE-MSK-P-0000522	GENIE-MSK-P-0000522-T01-IM3	IDC	Breast Invasive Ductal Carcinoma	Breast Cancer	DOID:3008	invasive ductal carcinoma	DOID:1612	breast cancer
GENIE-MSK-P-0000523	GENIE-MSK-P-0000523-T01-IM3	STAD	Stomach Adenocarcinoma	Esophagogastric Cancer	DOID:3717	gastric adenocarcinoma	DOID:10534	stomach cancer
GENIE-MSK-P-0000524	GENIE-MSK-P-0000524-T01-IM3	ACYC	Adenoid Cystic Carcinoma	Salivary Gland Cancer	DOID:0080202	adenoid cystic carcinoma	DOID:162	cancer
GENIE-MSK-P-0000525	GENIE-MSK-P-0000525-T01-IM3	IDC	Breast Invasive Ductal Carcinoma	Breast Cancer	DOID:3008	invasive ductal carcinoma	DOID:1612	breast cancer
GENIE-MSK-P-0000525	GENIE-MSK-P-0000525-T02-IM3	IDC	Breast Invasive Ductal Carcinoma	Breast Cancer	DOID:3008	invasive ductal carcinoma	DOID:1612	breast cancer
GENIE-MSK-P-0000525	GENIE-MSK-P-0000525-T03-IM5	IDC	Breast Invasive Ductal Carcinoma	Breast Cancer	DOID:3008	invasive ductal carcinoma	DOID:1612	breast cancer
GENIE-MSK-P-0000526	GENIE-MSK-P-0000526-T01-IM3	COAD	Colon Adenocarcinoma	Colorectal Cancer	DOID:234	colon adenocarcinoma	DOID:219	colon cancer
GENIE-MSK-P-0000527	GENIE-MSK-P-0000527-T01-IM3	LUSC	Lung Squamous Cell Carcinoma	Non-Small Cell Lung Cancer	DOID:3907	lung squamous cell carcinoma	DOID:1324	lung cancer
GENIE-MSK-P-0000530	GENIE-MSK-P-0000530-T01-IM3	IDC	Breast Invasive Ductal Carcinoma	Breast Cancer	DOID:3008	invasive ductal carcinoma	DOID:1612	breast cancer
GENIE-MSK-P-0000531	GENIE-MSK-P-0000531-T01-IM3	LUAD	Lung Adenocarcinoma	Non-Small Cell Lung Cancer	DOID:3910	lung adenocarcinoma	DOID:1324	lung cancer
GENIE-MSK-P-0000532	GENIE-MSK-P-0000532-T01-IM3	MDLC	Breast Mixed Ductal and Lobular Carcinoma	Breast Cancer
GENIE-MSK-P-0000532	GENIE-MSK-P-0000532-T02-IM5	MDLC	Breast Mixed Ductal and Lobular Carcinoma	Breast Cancer
GENIE-MSK-P-0000533	GENIE-MSK-P-0000533-T01-IM3	THPA	Papillary Thyroid Cancer	Thyroid Cancer	DOID:3969	papillary thyroid carcinoma	DOID:1781	thyroid cancer
GENIE-MSK-P-0000535	GENIE-MSK-P-0000535-T01-IM3	BLCA	Bladder Urothelial Carcinoma	Bladder Cancer	DOID:4006	bladder urothelial carcinoma	DOID:11054	urinary bladder cancer
GENIE-MSK-P-0000536	GENIE-MSK-P-0000536-T01-IM3	CUP	Cancer of Unknown Primary	Cancer of Unknown Primary	DOID:162	cancer	DOID:162	cancer
GENIE-MSK-P-0000538	GENIE-MSK-P-0000538-T01-IM3	ESCA	Esophageal Adenocarcinoma	Esophagogastric Cancer	DOID:4914	esophagus adenocarcinoma	DOID:5041	esophageal cancer
GENIE-MSK-P-0000539	GENIE-MSK-P-0000539-T02-IM3	THME	Medullary Thyroid Cancer	Thyroid Cancer	DOID:3973	thyroid medullary carcinoma	DOID:1781	thyroid cancer
GENIE-MSK-P-0000541	GENIE-MSK-P-0000541-T01-IM3	PRAD	Prostate Adenocarcinoma	Prostate Cancer	DOID:2526	prostate adenocarcinoma	DOID:10283	prostate cancer
GENIE-MSK-P-0000541	GENIE-MSK-P-0000541-T02-IM5	PRAD	Prostate Adenocarcinoma	Prostate Cancer	DOID:2526	prostate adenocarcinoma	DOID:10283	prostate cancer
GENIE-MSK-P-0000542	GENIE-MSK-P-0000542-T01-IM3	IDC	Breast Invasive Ductal Carcinoma	Breast Cancer	DOID:3008	invasive ductal carcinoma	DOID:1612	breast cancer
GENIE-MSK-P-0000543	GENIE-MSK-P-0000543-T01-IM3	PLEMESO	Pleural Mesothelioma, Epithelioid Type	Mesothelioma
GENIE-MSK-P-0000544	GENIE-MSK-P-0000544-T01-IM3	BLCA	Bladder Urothelial Carcinoma	Bladder Cancer	DOID:4006	bladder urothelial carcinoma	DOID:11054	urinary bladder cancer
GENIE-MSK-P-0000546	GENIE-MSK-P-0000546-T01-IM3	PLEMESO	Pleural Mesothelioma, Epithelioid Type	Mesothelioma
GENIE-MSK-P-0000547	GENIE-MSK-P-0000547-T01-IM3	ILC	Breast Invasive Lobular Carcinoma	Breast Cancer
GENIE-MSK-P-0000550	GENIE-MSK-P-0000550-T05-IM3	IDC	Breast Invasive Ductal Carcinoma	Breast Cancer	DOID:3008	invasive ductal carcinoma	DOID:1612	breast cancer
GENIE-MSK-P-0000552	GENIE-MSK-P-0000552-T01-IM3	COAD	Colon Adenocarcinoma	Colorectal Cancer	DOID:234	colon adenocarcinoma	DOID:219	colon cancer
GENIE-MSK-P-0000553	GENIE-MSK-P-0000553-T01-IM3	STAD	Stomach Adenocarcinoma	Esophagogastric Cancer	DOID:3717	gastric adenocarcinoma	DOID:10534	stomach cancer
GENIE-MSK-P-0000553	GENIE-MSK-P-0000553-T02-IM5	STAD	Stomach Adenocarcinoma	Esophagogastric Cancer	DOID:3717	gastric adenocarcinoma	DOID:10534	stomach cancer
GENIE-MSK-P-0000554	GENIE-MSK-P-0000554-T01-IM3	LUAD	Lung Adenocarcinoma	Non-Small Cell Lung Cancer	DOID:3910	lung adenocarcinoma	DOID:1324	lung cancer
GENIE-MSK-P-0000555	GENIE-MSK-P-0000555-T01-IM3	THPD	Poorly Differentiated Thyroid Cancer	Thyroid Cancer
GENIE-MSK-P-0000557	GENIE-MSK-P-0000557-T01-IM3	LUAD	Lung Adenocarcinoma	Non-Small Cell Lung Cancer	DOID:3910	lung adenocarcinoma	DOID:1324	lung cancer
GENIE-MSK-P-0000558	GENIE-MSK-P-0000558-T01-IM3	UEC	Uterine Endometrioid Carcinoma	Endometrial Cancer	DOID:2870	endometrial adenocarcinoma	DOID:363	uterine cancer
GENIE-MSK-P-0000560	GENIE-MSK-P-0000560-T01-IM3	PRAD	Prostate Adenocarcinoma	Prostate Cancer	DOID:2526	prostate adenocarcinoma	DOID:10283	prostate cancer
GENIE-MSK-P-0000561	GENIE-MSK-P-0000561-T01-IM3	MACR	Mucinous Adenocarcinoma of the Colon and Rectum	Colorectal Cancer	DOID:0050861	colorectal adenocarcinoma	DOID:5672	large intestine cancer
GENIE-MSK-P-0000562	GENIE-MSK-P-0000562-T01-IM3	MACR	Mucinous Adenocarcinoma of the Colon and Rectum	Colorectal Cancer	DOID:0050861	colorectal adenocarcinoma	DOID:5672	large intestine cancer
GENIE-MSK-P-0000563	GENIE-MSK-P-0000563-T01-IM3	LUAD	Lung Adenocarcinoma	Non-Small Cell Lung Cancer	DOID:3910	lung adenocarcinoma	DOID:1324	lung cancer
GENIE-MSK-P-0000564	GENIE-MSK-P-0000564-T01-IM3	DSRCT	Desmoplastic Small-Round-Cell Tumor	Soft Tissue Sarcoma
GENIE-MSK-P-0000566	GENIE-MSK-P-0000566-T01-IM3	UMEC	Uterine Mixed Endometrial Carcinoma	Endometrial Cancer
GENIE-MSK-P-0000569	GENIE-MSK-P-0000569-T01-IM3	LUAD	Lung Adenocarcinoma	Non-Small Cell Lung Cancer	DOID:3910	lung adenocarcinoma	DOID:1324	lung cancer
GENIE-MSK-P-0000570	GENIE-MSK-P-0000570-T01-IM3	STAD	Stomach Adenocarcinoma	Esophagogastric Cancer	DOID:3717	gastric adenocarcinoma	DOID:10534	stomach cancer
GENIE-MSK-P-0000571	GENIE-MSK-P-0000571-T01-IM3	LUAD	Lung Adenocarcinoma	Non-Small Cell Lung Cancer	DOID:3910	lung adenocarcinoma	DOID:1324	lung cancer
GENIE-MSK-P-0000573	GENIE-MSK-P-0000573-T01-IM3	OCSC	Oral Cavity Squamous Cell Carcinoma	Head and Neck Cancer	DOID:0050866	oral squamous cell carcinoma	DOID:8618	oral cavity cancer
GENIE-MSK-P-0000574	GENIE-MSK-P-0000574-T01-IM3	STAD	Stomach Adenocarcinoma	Esophagogastric Cancer	DOID:3717	gastric adenocarcinoma	DOID:10534	stomach cancer
GENIE-MSK-P-0000575	GENIE-MSK-P-0000575-T01-IM3	ANSC	Anal Squamous Cell Carcinoma	Anal Cancer	DOID:5525	anal squamous cell carcinoma	DOID:5672	large intestine cancer
GENIE-MSK-P-0000576	GENIE-MSK-P-0000576-T01-IM3	ULMS	Uterine Leiomyosarcoma	Uterine Sarcoma	DOID:5289	uterus leiomyosarcoma	DOID:363	uterine cancer
GENIE-MSK-P-0000578	GENIE-MSK-P-0000578-T01-IM3	USC	Uterine Serous Carcinoma/Uterine Papillary Serous Carcinoma	Endometrial Cancer	DOID:5750	uterine corpus serous adenocarcinoma	DOID:363	uterine cancer
GENIE-MSK-P-0000579	GENIE-MSK-P-0000579-T01-IM3	RMS	Rhabdomyosarcoma	Soft Tissue Sarcoma	DOID:3247	rhabdomyosarcoma	DOID:4045	muscle cancer
GENIE-MSK-P-0000580	GENIE-MSK-P-0000580-T01-IM3	LUAD	Lung Adenocarcinoma	Non-Small Cell Lung Cancer	DOID:3910	lung adenocarcinoma	DOID:1324	lung cancer
GENIE-MSK-P-0000581	GENIE-MSK-P-0000581-T01-IM3	PLBMESO	Pleural Mesothelioma, Biphasic Type	Mesothelioma
GENIE-MSK-P-0000582	GENIE-MSK-P-0000582-T01-IM3	CSCC	Cutaneous Squamous Cell Carcinoma	Skin Cancer, Non-Melanoma	DOID:3151	skin squamous cell carcinoma	DOID:4159	skin cancer
GENIE-MSK-P-0000583	GENIE-MSK-P-0000583-T01-IM3	LUAD	Lung Adenocarcinoma	Non-Small Cell Lung Cancer	DOID:3910	lung adenocarcinoma	DOID:1324	lung cancer
GENIE-MSK-P-0000584	GENIE-MSK-P-0000584-T01-IM3	IDC	Breast Invasive Ductal Carcinoma	Breast Cancer	DOID:3008	invasive ductal carcinoma	DOID:1612	breast cancer
GENIE-MSK-P-0000584	GENIE-MSK-P-0000584-T02-IM5	IDC	Breast Invasive Ductal Carcinoma	Breast Cancer	DOID:3008	invasive ductal carcinoma	DOID:1612	breast cancer
GENIE-MSK-P-0000584	GENIE-MSK-P-0000584-T03-IM6	IDC	Breast Invasive Ductal Carcinoma	Breast Cancer	DOID:3008	invasive ductal carcinoma	DOID:1612	breast cancer
GENIE-MSK-P-0000585	GENIE-MSK-P-0000585-T01-IM3	IDC	Breast Invasive Ductal Carcinoma	Breast Cancer	DOID:3008	invasive ductal carcinoma	DOID:1612	breast cancer
GENIE-MSK-P-0000586	GENIE-MSK-P-0000586-T01-IM3	OPHSC	Oropharynx Squamous Cell Carcinoma	Head and Neck Cancer	DOID:0050921	pharynx squamous cell carcinoma	DOID:0060119	pharynx cancer
GENIE-MSK-P-0000587	GENIE-MSK-P-0000587-T01-IM3	HCC	Hepatocellular Carcinoma	Hepatobiliary Cancer
GENIE-MSK-P-0000588	GENIE-MSK-P-0000588-T01-IM3	GBM	Glioblastoma Multiforme	Glioma
GENIE-MSK-P-0000589	GENIE-MSK-P-0000589-T01-IM3	MCC	Merkel Cell Carcinoma	Skin Cancer, Non-Melanoma
GENIE-MSK-P-0000590	GENIE-MSK-P-0000590-T01-IM3	BRCANOS	Breast Invasive Cancer, NOS	Breast Cancer
GENIE-MSK-P-0000591	GENIE-MSK-P-0000591-T01-IM3	CUP	Cancer of Unknown Primary	Cancer of Unknown Primary	DOID:162	cancer	DOID:162	cancer
GENIE-MSK-P-0000592	GENIE-MSK-P-0000592-T01-IM3	MDLC	Breast Mixed Ductal and Lobular Carcinoma	Breast Cancer
GENIE-MSK-P-0000593	GENIE-MSK-P-0000593-T01-IM3	PLEMESO	Pleural Mesothelioma, Epithelioid Type	Mesothelioma
GENIE-MSK-P-0000594	GENIE-MSK-P-0000594-T01-IM3	LUAD	Lung Adenocarcinoma	Non-Small Cell Lung Cancer	DOID:3910	lung adenocarcinoma	DOID:1324	lung cancer
GENIE-MSK-P-0000595	GENIE-MSK-P-0000595-T01-IM3	IDC	Breast Invasive Ductal Carcinoma	Breast Cancer	DOID:3008	invasive ductal carcinoma	DOID:1612	breast cancer
GENIE-MSK-P-0000595	GENIE-MSK-P-0000595-T02-IM5	IDC	Breast Invasive Ductal Carcinoma	Breast Cancer	DOID:3008	invasive ductal carcinoma	DOID:1612	breast cancer
GENIE-MSK-P-0000596	GENIE-MSK-P-0000596-T01-IM3	MUP	Melanoma of Unknown Primary	Melanoma
GENIE-MSK-P-0000597	GENIE-MSK-P-0000597-T01-IM3	IDC	Breast Invasive Ductal Carcinoma	Breast Cancer	DOID:3008	invasive ductal carcinoma	DOID:1612	breast cancer
GENIE-MSK-P-0000598	GENIE-MSK-P-0000598-T01-IM3	BMGCT	Mixed Germ Cell Tumor	Germ Cell Tumor	DOID:3306	mixed germ cell cancer	DOID:162	cancer
GENIE-MSK-P-0000599	GENIE-MSK-P-0000599-T01-IM3	IHCH	Intrahepatic Cholangiocarcinoma	Hepatobiliary Cancer	DOID:4928	intrahepatic cholangiocarcinoma	DOID:4606	bile duct cancer
GENIE-MSK-P-0000600	GENIE-MSK-P-0000600-T01-IM3	PRAD	Prostate Adenocarcinoma	Prostate Cancer	DOID:2526	prostate adenocarcinoma	DOID:10283	prostate cancer
GENIE-MSK-P-0000602	GENIE-MSK-P-0000602-T01-IM3	LUAD	Lung Adenocarcinoma	Non-Small Cell Lung Cancer	DOID:3910	lung adenocarcinoma	DOID:1324	lung cancer
GENIE-MSK-P-0000603	GENIE-MSK-P-0000603-T01-IM3	PRAD	Prostate Adenocarcinoma	Prostate Cancer	DOID:2526	prostate adenocarcinoma	DOID:10283	prostate cancer
GENIE-MSK-P-0000604	GENIE-MSK-P-0000604-T01-IM3	LUAD	Lung Adenocarcinoma	Non-Small Cell Lung Cancer	DOID:3910	lung adenocarcinoma	DOID:1324	lung cancer
GENIE-MSK-P-0000605	GENIE-MSK-P-0000605-T01-IM3	STAD	Stomach Adenocarcinoma	Esophagogastric Cancer	DOID:3717	gastric adenocarcinoma	DOID:10534	stomach cancer
GENIE-MSK-P-0000606	GENIE-MSK-P-0000606-T01-IM3	IDC	Breast Invasive Ductal Carcinoma	Breast Cancer	DOID:3008	invasive ductal carcinoma	DOID:1612	breast cancer
GENIE-MSK-P-0000607	GENIE-MSK-P-0000607-T01-IM3	ILC	Breast Invasive Lobular Carcinoma	Breast Cancer
GENIE-MSK-P-0000609	GENIE-MSK-P-0000609-T01-IM3	DSRCT	Desmoplastic Small-Round-Cell Tumor	Soft Tissue Sarcoma
GENIE-MSK-P-0000610	GENIE-MSK-P-0000610-T01-IM3	PRAD	Prostate Adenocarcinoma	Prostate Cancer	DOID:2526	prostate adenocarcinoma	DOID:10283	prostate cancer
GENIE-MSK-P-0000611	GENIE-MSK-P-0000611-T01-IM3	GBM	Glioblastoma Multiforme	Glioma
GENIE-MSK-P-0000612	GENIE-MSK-P-0000612-T01-IM3	ILC	Breast Invasive Lobular Carcinoma	Breast Cancer
GENIE-MSK-P-0000613	GENIE-MSK-P-0000613-T01-IM3	ILC	Breast Invasive Lobular Carcinoma	Breast Cancer
GENIE-MSK-P-0000614	GENIE-MSK-P-0000614-T01-IM3	UEC	Uterine Endometrioid Carcinoma	Endometrial Cancer	DOID:2870	endometrial adenocarcinoma	DOID:363	uterine cancer
GENIE-MSK-P-0000615	GENIE-MSK-P-0000615-T01-IM3	PRAD	Prostate Adenocarcinoma	Prostate Cancer	DOID:2526	prostate adenocarcinoma	DOID:10283	prostate cancer
GENIE-MSK-P-0000616	GENIE-MSK-P-0000616-T01-IM3	COAD	Colon Adenocarcinoma	Colorectal Cancer	DOID:234	colon adenocarcinoma	DOID:219	colon cancer
GENIE-MSK-P-0000616	GENIE-MSK-P-0000616-T02-IM3	COAD	Colon Adenocarcinoma	Colorectal Cancer	DOID:234	colon adenocarcinoma	DOID:219	colon cancer
GENIE-MSK-P-0000617	GENIE-MSK-P-0000617-T01-IM3	IDC	Breast Invasive Ductal Carcinoma	Breast Cancer	DOID:3008	invasive ductal carcinoma	DOID:1612	breast cancer
GENIE-MSK-P-0000618	GENIE-MSK-P-0000618-T01-IM3	ACYC	Adenoid Cystic Carcinoma	Salivary Gland Cancer	DOID:0080202	adenoid cystic carcinoma	DOID:162	cancer
GENIE-MSK-P-0000619	GENIE-MSK-P-0000619-T01-IM3	MCC	Merkel Cell Carcinoma	Skin Cancer, Non-Melanoma
GENIE-MSK-P-0000620	GENIE-MSK-P-0000620-T01-IM3	IDC	Breast Invasive Ductal Carcinoma	Breast Cancer	DOID:3008	invasive ductal carcinoma	DOID:1612	breast cancer
GENIE-MSK-P-0000621	GENIE-MSK-P-0000621-T01-IM3	OCSC	Oral Cavity Squamous Cell Carcinoma	Head and Neck Cancer	DOID:0050866	oral squamous cell carcinoma	DOID:8618	oral cavity cancer
GENIE-MSK-P-0000622	GENIE-MSK-P-0000622-T01-IM3	LUAD	Lung Adenocarcinoma	Non-Small Cell Lung Cancer	DOID:3910	lung adenocarcinoma	DOID:1324	lung cancer
GENIE-MSK-P-0000623	GENIE-MSK-P-0000623-T01-IM3	ACYC	Adenoid Cystic Carcinoma	Salivary Gland Cancer	DOID:0080202	adenoid cystic carcinoma	DOID:162	cancer
GENIE-MSK-P-0000623	GENIE-MSK-P-0000623-T02-IM5	ACYC	Adenoid Cystic Carcinoma	Salivary Gland Cancer	DOID:0080202	adenoid cystic carcinoma	DOID:162	cancer
GENIE-MSK-P-0000624	GENIE-MSK-P-0000624-T01-IM3	IDC	Breast Invasive Ductal Carcinoma	Breast Cancer	DOID:3008	invasive ductal carcinoma	DOID:1612	breast cancer
GENIE-MSK-P-0000624	GENIE-MSK-P-0000624-T02-IM5	IDC	Breast Invasive Ductal Carcinoma	Breast Cancer	DOID:3008	invasive ductal carcinoma	DOID:1612	breast cancer
GENIE-MSK-P-0000625	GENIE-MSK-P-0000625-T01-IM3	COAD	Colon Adenocarcinoma	Colorectal Cancer	DOID:234	colon adenocarcinoma	DOID:219	colon cancer
GENIE-MSK-P-0000626	GENIE-MSK-P-0000626-T01-IM3	LUAD	Lung Adenocarcinoma	Non-Small Cell Lung Cancer	DOID:3910	lung adenocarcinoma	DOID:1324	lung cancer
GENIE-MSK-P-0000627	GENIE-MSK-P-0000627-T01-IM3	LUAD	Lung Adenocarcinoma	Non-Small Cell Lung Cancer	DOID:3910	lung adenocarcinoma	DOID:1324	lung cancer
GENIE-MSK-P-0000627	GENIE-MSK-P-0000627-T02-IM5	LUAD	Lung Adenocarcinoma	Non-Small Cell Lung Cancer	DOID:3910	lung adenocarcinoma	DOID:1324	lung cancer
GENIE-MSK-P-0000628	GENIE-MSK-P-0000628-T01-IM3	LUAD	Lung Adenocarcinoma	Non-Small Cell Lung Cancer	DOID:3910	lung adenocarcinoma	DOID:1324	lung cancer
GENIE-MSK-P-0000628	GENIE-MSK-P-0000628-T02-IM5	LUAD	Lung Adenocarcinoma	Non-Small Cell Lung Cancer	DOID:3910	lung adenocarcinoma	DOID:1324	lung cancer
GENIE-MSK-P-0000629	GENIE-MSK-P-0000629-T01-IM3	MFH	Undifferentiated Pleomorphic Sarcoma/Malignant Fibrous Histiocytoma/High-Grade Spindle Cell Sarcoma	Soft Tissue Sarcoma	DOID:1907	malignant fibroxanthoma	DOID:201	connective tissue cancer
GENIE-MSK-P-0000630	GENIE-MSK-P-0000630-T01-IM3	LUAD	Lung Adenocarcinoma	Non-Small Cell Lung Cancer	DOID:3910	lung adenocarcinoma	DOID:1324	lung cancer
GENIE-MSK-P-0000632	GENIE-MSK-P-0000632-T01-IM3	LUAD	Lung Adenocarcinoma	Non-Small Cell Lung Cancer	DOID:3910	lung adenocarcinoma	DOID:1324	lung cancer
GENIE-MSK-P-0000633	GENIE-MSK-P-0000633-T01-IM3	HGSOC	High-Grade Serous Ovarian Cancer	Ovarian Cancer	DOID:0050933	ovarian serous carcinoma	DOID:2394	ovarian cancer
GENIE-MSK-P-0000634	GENIE-MSK-P-0000634-T01-IM3	LGSOC	Low-Grade Serous Ovarian Cancer	Ovarian Cancer	DOID:0050933	ovarian serous carcinoma	DOID:2394	ovarian cancer
GENIE-MSK-P-0000635	GENIE-MSK-P-0000635-T01-IM3	COAD	Colon Adenocarcinoma	Colorectal Cancer	DOID:234	colon adenocarcinoma	DOID:219	colon cancer
GENIE-MSK-P-0000636	GENIE-MSK-P-0000636-T01-IM3	LUAD	Lung Adenocarcinoma	Non-Small Cell Lung Cancer	DOID:3910	lung adenocarcinoma	DOID:1324	lung cancer
GENIE-MSK-P-0000637	GENIE-MSK-P-0000637-T01-IM3	IHCH	Intrahepatic Cholangiocarcinoma	Hepatobiliary Cancer	DOID:4928	intrahepatic cholangiocarcinoma	DOID:4606	bile duct cancer
GENIE-MSK-P-0000638	GENIE-MSK-P-0000638-T01-IM3	IDC	Breast Invasive Ductal Carcinoma	Breast Cancer	DOID:3008	invasive ductal carcinoma	DOID:1612	breast cancer
GENIE-MSK-P-0000639	GENIE-MSK-P-0000639-T01-IM3	MCC	Merkel Cell Carcinoma	Skin Cancer, Non-Melanoma
GENIE-MSK-P-0000640	GENIE-MSK-P-0000640-T01-IM3	PRAD	Prostate Adenocarcinoma	Prostate Cancer	DOID:2526	prostate adenocarcinoma	DOID:10283	prostate cancer
GENIE-MSK-P-0000640	GENIE-MSK-P-0000640-T02-IM5	PRAD	Prostate Adenocarcinoma	Prostate Cancer	DOID:2526	prostate adenocarcinoma	DOID:10283	prostate cancer
GENIE-MSK-P-0000640	GENIE-MSK-P-0000640-T03-IM5	PRAD	Prostate Adenocarcinoma	Prostate Cancer	DOID:2526	prostate adenocarcinoma	DOID:10283	prostate cancer
GENIE-MSK-P-0000641	GENIE-MSK-P-0000641-T01-IM3	LUAD	Lung Adenocarcinoma	Non-Small Cell Lung Cancer	DOID:3910	lung adenocarcinoma	DOID:1324	lung cancer
GENIE-MSK-P-0000642	GENIE-MSK-P-0000642-T01-IM3	LUAD	Lung Adenocarcinoma	Non-Small Cell Lung Cancer	DOID:3910	lung adenocarcinoma	DOID:1324	lung cancer
GENIE-MSK-P-0000643	GENIE-MSK-P-0000643-T01-IM3	IHCH	Intrahepatic Cholangiocarcinoma	Hepatobiliary Cancer	DOID:4928	intrahepatic cholangiocarcinoma	DOID:4606	bile duct cancer
GENIE-MSK-P-0000644	GENIE-MSK-P-0000644-T01-IM3	IHCH	Intrahepatic Cholangiocarcinoma	Hepatobiliary Cancer	DOID:4928	intrahepatic cholangiocarcinoma	DOID:4606	bile duct cancer
GENIE-MSK-P-0000645	GENIE-MSK-P-0000645-T01-IM3	BLCA	Bladder Urothelial Carcinoma	Bladder Cancer	DOID:4006	bladder urothelial carcinoma	DOID:11054	urinary bladder cancer
GENIE-MSK-P-0000646	GENIE-MSK-P-0000646-T02-IM3	SKCM	Cutaneous Melanoma	Melanoma	DOID:8923	skin melanoma	DOID:4159	skin cancer
GENIE-MSK-P-0000647	GENIE-MSK-P-0000647-T01-IM3	PRAD	Prostate Adenocarcinoma	Prostate Cancer	DOID:2526	prostate adenocarcinoma	DOID:10283	prostate cancer
GENIE-MSK-P-0000648	GENIE-MSK-P-0000648-T01-IM3	TT	Teratoma	Germ Cell Tumor
GENIE-MSK-P-0000649	GENIE-MSK-P-0000649-T01-IM3	LUAD	Lung Adenocarcinoma	Non-Small Cell Lung Cancer	DOID:3910	lung adenocarcinoma	DOID:1324	lung cancer
GENIE-MSK-P-0000650	GENIE-MSK-P-0000650-T01-IM3	BMGCT	Mixed Germ Cell Tumor	Germ Cell Tumor	DOID:3306	mixed germ cell cancer	DOID:162	cancer
GENIE-MSK-P-0000651	GENIE-MSK-P-0000651-T01-IM3	GBM	Glioblastoma Multiforme	Glioma
GENIE-MSK-P-0000652	GENIE-MSK-P-0000652-T01-IM3	ANGS	Angiosarcoma	Soft Tissue Sarcoma	DOID:0001816	angiosarcoma	DOID:1115	sarcoma
GENIE-MSK-P-0000653	GENIE-MSK-P-0000653-T01-IM3	GSARC	Gliosarcoma	Glioma	DOID:3071	gliosarcoma	DOID:3070	malignant glioma
GENIE-MSK-P-0000654	GENIE-MSK-P-0000654-T01-IM3	SEM	Seminoma	Germ Cell Tumor	DOID:4440	seminoma	DOID:162	cancer
GENIE-MSK-P-0000655	GENIE-MSK-P-0000655-T01-IM3	PRAD	Prostate Adenocarcinoma	Prostate Cancer	DOID:2526	prostate adenocarcinoma	DOID:10283	prostate cancer
GENIE-MSK-P-0000655	GENIE-MSK-P-0000655-T02-IM3	PRAD	Prostate Adenocarcinoma	Prostate Cancer	DOID:2526	prostate adenocarcinoma	DOID:10283	prostate cancer
GENIE-MSK-P-0000655	GENIE-MSK-P-0000655-T03-IM5	PRAD	Prostate Adenocarcinoma	Prostate Cancer	DOID:2526	prostate adenocarcinoma	DOID:10283	prostate cancer
GENIE-MSK-P-0000656	GENIE-MSK-P-0000656-T01-IM3	BRCANOS	Breast Invasive Cancer, NOS	Breast Cancer
GENIE-MSK-P-0000657	GENIE-MSK-P-0000657-T02-IM5	GBM	Glioblastoma Multiforme	Glioma
GENIE-MSK-P-0000658	GENIE-MSK-P-0000658-T01-IM3	IDC	Breast Invasive Ductal Carcinoma	Breast Cancer	DOID:3008	invasive ductal carcinoma	DOID:1612	breast cancer
GENIE-MSK-P-0000659	GENIE-MSK-P-0000659-T01-IM3	PRAD	Prostate Adenocarcinoma	Prostate Cancer	DOID:2526	prostate adenocarcinoma	DOID:10283	prostate cancer
GENIE-MSK-P-0000660	GENIE-MSK-P-0000660-T01-IM3	FDCS	Follicular Dendritic Cell Sarcoma	Soft Tissue Sarcoma	DOID:6262	follicular dendritic cell sarcoma	DOID:2531	hematologic cancer
GENIE-MSK-P-0000661	GENIE-MSK-P-0000661-T01-IM3	IDC	Breast Invasive Ductal Carcinoma	Breast Cancer	DOID:3008	invasive ductal carcinoma	DOID:1612	breast cancer
GENIE-MSK-P-0000662	GENIE-MSK-P-0000662-T01-IM3	THME	Medullary Thyroid Cancer	Thyroid Cancer	DOID:3973	thyroid medullary carcinoma	DOID:1781	thyroid cancer
GENIE-MSK-P-0000663	GENIE-MSK-P-0000663-T01-IM3	BMGCT	Mixed Germ Cell Tumor	Germ Cell Tumor	DOID:3306	mixed germ cell cancer	DOID:162	cancer
GENIE-MSK-P-0000663	GENIE-MSK-P-0000663-T02-IM5	MGCT	Mixed Germ Cell Tumor	Germ Cell Tumor
GENIE-MSK-P-0000664	GENIE-MSK-P-0000664-T01-IM3	BMGCT	Mixed Germ Cell Tumor	Germ Cell Tumor	DOID:3306	mixed germ cell cancer	DOID:162	cancer
GENIE-MSK-P-0000665	GENIE-MSK-P-0000665-T01-IM3	SEM	Seminoma	Germ Cell Tumor	DOID:4440	seminoma	DOID:162	cancer
GENIE-MSK-P-0000666	GENIE-MSK-P-0000666-T01-IM3	HGSOC	High-Grade Serous Ovarian Cancer	Ovarian Cancer	DOID:0050933	ovarian serous carcinoma	DOID:2394	ovarian cancer
GENIE-MSK-P-0000667	GENIE-MSK-P-0000667-T01-IM3	HGSOC	High-Grade Serous Ovarian Cancer	Ovarian Cancer	DOID:0050933	ovarian serous carcinoma	DOID:2394	ovarian cancer
GENIE-MSK-P-0000668	GENIE-MSK-P-0000668-T01-IM3	NPC	Nasopharyngeal Carcinoma	Head and Neck Cancer
GENIE-MSK-P-0000669	GENIE-MSK-P-0000669-T01-IM3	IDC	Breast Invasive Ductal Carcinoma	Breast Cancer	DOID:3008	invasive ductal carcinoma	DOID:1612	breast cancer
GENIE-MSK-P-0000670	GENIE-MSK-P-0000670-T01-IM3	LUAD	Lung Adenocarcinoma	Non-Small Cell Lung Cancer	DOID:3910	lung adenocarcinoma	DOID:1324	lung cancer
GENIE-MSK-P-0000671	GENIE-MSK-P-0000671-T01-IM3	LUAD	Lung Adenocarcinoma	Non-Small Cell Lung Cancer	DOID:3910	lung adenocarcinoma	DOID:1324	lung cancer
GENIE-MSK-P-0000672	GENIE-MSK-P-0000672-T01-IM3	PRAD	Prostate Adenocarcinoma	Prostate Cancer	DOID:2526	prostate adenocarcinoma	DOID:10283	prostate cancer
GENIE-MSK-P-0000673	GENIE-MSK-P-0000673-T01-IM3	MFH	Undifferentiated Pleomorphic Sarcoma/Malignant Fibrous Histiocytoma/High-Grade Spindle Cell Sarcoma	Soft Tissue Sarcoma	DOID:1907	malignant fibroxanthoma	DOID:201	connective tissue cancer
GENIE-MSK-P-0000674	GENIE-MSK-P-0000674-T01-IM3	READ	Rectal Adenocarcinoma	Colorectal Cancer	DOID:1996	rectum adenocarcinoma	DOID:1993	rectum cancer
GENIE-MSK-P-0000675	GENIE-MSK-P-0000675-T01-IM3	PRAD	Prostate Adenocarcinoma	Prostate Cancer	DOID:2526	prostate adenocarcinoma	DOID:10283	prostate cancer
GENIE-MSK-P-0000675	GENIE-MSK-P-0000675-T02-IM3	COAD	Colon Adenocarcinoma	Colorectal Cancer	DOID:234	colon adenocarcinoma	DOID:219	colon cancer
GENIE-MSK-P-0000676	GENIE-MSK-P-0000676-T01-IM3	LUAD	Lung Adenocarcinoma	Non-Small Cell Lung Cancer	DOID:3910	lung adenocarcinoma	DOID:1324	lung cancer
GENIE-MSK-P-0000677	GENIE-MSK-P-0000677-T01-IM3	GBM	Glioblastoma Multiforme	Glioma
GENIE-MSK-P-0000678	GENIE-MSK-P-0000678-T01-IM3	COAD	Colon Adenocarcinoma	Colorectal Cancer	DOID:234	colon adenocarcinoma	DOID:219	colon cancer
GENIE-MSK-P-0000679	GENIE-MSK-P-0000679-T01-IM3	AASTR	Anaplastic Astrocytoma	Glioma	DOID:3078	grade III astrocytoma	DOID:3070	malignant glioma
GENIE-MSK-P-0000680	GENIE-MSK-P-0000680-T01-IM3	MFS	Myxofibrosarcoma	Soft Tissue Sarcoma
GENIE-MSK-P-0000681	GENIE-MSK-P-0000681-T01-IM3	LUAD	Lung Adenocarcinoma	Non-Small Cell Lung Cancer	DOID:3910	lung adenocarcinoma	DOID:1324	lung cancer
GENIE-MSK-P-0000681	GENIE-MSK-P-0000681-T02-IM5	LUAD	Lung Adenocarcinoma	Non-Small Cell Lung Cancer	DOID:3910	lung adenocarcinoma	DOID:1324	lung cancer
GENIE-MSK-P-0000682	GENIE-MSK-P-0000682-T01-IM3	COAD	Colon Adenocarcinoma	Colorectal Cancer	DOID:234	colon adenocarcinoma	DOID:219	colon cancer
GENIE-MSK-P-0000683	GENIE-MSK-P-0000683-T01-IM3	PRAD	Prostate Adenocarcinoma	Prostate Cancer	DOID:2526	prostate adenocarcinoma	DOID:10283	prostate cancer
GENIE-MSK-P-0000684	GENIE-MSK-P-0000684-T01-IM3	LUSC	Lung Squamous Cell Carcinoma	Non-Small Cell Lung Cancer	DOID:3907	lung squamous cell carcinoma	DOID:1324	lung cancer
GENIE-MSK-P-0000685	GENIE-MSK-P-0000685-T01-IM3	BMGCT	Mixed Germ Cell Tumor	Germ Cell Tumor	DOID:3306	mixed germ cell cancer	DOID:162	cancer
GENIE-MSK-P-0000686	GENIE-MSK-P-0000686-T01-IM3	SKCM	Cutaneous Melanoma	Melanoma	DOID:8923	skin melanoma	DOID:4159	skin cancer
GENIE-MSK-P-0000687	GENIE-MSK-P-0000687-T01-IM3	COAD	Colon Adenocarcinoma	Colorectal Cancer	DOID:234	colon adenocarcinoma	DOID:219	colon cancer
GENIE-MSK-P-0000688	GENIE-MSK-P-0000688-T01-IM3	GCEMU	Gastric Type Mucinous Carcinoma	Cervical Cancer
GENIE-MSK-P-0000689	GENIE-MSK-P-0000689-T01-IM3	LUAD	Lung Adenocarcinoma	Non-Small Cell Lung Cancer	DOID:3910	lung adenocarcinoma	DOID:1324	lung cancer
GENIE-MSK-P-0000689	GENIE-MSK-P-0000689-T02-IM5	LUAD	Lung Adenocarcinoma	Non-Small Cell Lung Cancer	DOID:3910	lung adenocarcinoma	DOID:1324	lung cancer
GENIE-MSK-P-0000690	GENIE-MSK-P-0000690-T01-IM3	IDC	Breast Invasive Ductal Carcinoma	Breast Cancer	DOID:3008	invasive ductal carcinoma	DOID:1612	breast cancer
GENIE-MSK-P-0000690	GENIE-MSK-P-0000690-T02-IM5	IDC	Breast Invasive Ductal Carcinoma	Breast Cancer	DOID:3008	invasive ductal carcinoma	DOID:1612	breast cancer
GENIE-MSK-P-0000690	GENIE-MSK-P-0000690-T03-IM5	IDC	Breast Invasive Ductal Carcinoma	Breast Cancer	DOID:3008	invasive ductal carcinoma	DOID:1612	breast cancer
GENIE-MSK-P-0000690	GENIE-MSK-P-0000690-T04-IM6	BRCNOS	Breast Invasive Carcinoma, NOS	Breast Cancer
GENIE-MSK-P-0000691	GENIE-MSK-P-0000691-T01-IM3	PRAD	Prostate Adenocarcinoma	Prostate Cancer	DOID:2526	prostate adenocarcinoma	DOID:10283	prostate cancer
GENIE-MSK-P-0000692	GENIE-MSK-P-0000692-T01-IM3	SCST	Sex Cord Stromal Tumor	Sex Cord Stromal Tumor	DOID:192	sex cord-gonadal stromal tumor	DOID:162	cancer
GENIE-MSK-P-0000693	GENIE-MSK-P-0000693-T01-IM3	SFT	Solitary Fibrous Tumor/Hemangiopericytoma	Soft Tissue Sarcoma
GENIE-MSK-P-0000694	GENIE-MSK-P-0000694-T01-IM3	IDC	Breast Invasive Ductal Carcinoma	Breast Cancer	DOID:3008	invasive ductal carcinoma	DOID:1612	breast cancer
GENIE-MSK-P-0000695	GENIE-MSK-P-0000695-T01-IM3	COAD	Colon Adenocarcinoma	Colorectal Cancer	DOID:234	colon adenocarcinoma	DOID:219	colon cancer
GENIE-MSK-P-0000696	GENIE-MSK-P-0000696-T01-IM3	GIST	Gastrointestinal Stromal Tumor	Gastrointestinal Stromal Tumor	DOID:9253	gastrointestinal stromal tumor	DOID:3119	gastrointestinal system cancer
GENIE-MSK-P-0000697	GENIE-MSK-P-0000697-T01-IM3	SKCM	Cutaneous Melanoma	Melanoma	DOID:8923	skin melanoma	DOID:4159	skin cancer
GENIE-MSK-P-0000698	GENIE-MSK-P-0000698-T01-IM3	UMEC	Uterine Mixed Endometrial Carcinoma	Endometrial Cancer
GENIE-MSK-P-0000699	GENIE-MSK-P-0000699-T01-IM3	COAD	Colon Adenocarcinoma	Colorectal Cancer	DOID:234	colon adenocarcinoma	DOID:219	colon cancer
GENIE-MSK-P-0000700	GENIE-MSK-P-0000700-T01-IM3	THME	Medullary Thyroid Cancer	Thyroid Cancer	DOID:3973	thyroid medullary carcinoma	DOID:1781	thyroid cancer
GENIE-MSK-P-0000702	GENIE-MSK-P-0000702-T01-IM3	LUAD	Lung Adenocarcinoma	Non-Small Cell Lung Cancer	DOID:3910	lung adenocarcinoma	DOID:1324	lung cancer
GENIE-MSK-P-0000703	GENIE-MSK-P-0000703-T01-IM3	COAD	Colon Adenocarcinoma	Colorectal Cancer	DOID:234	colon adenocarcinoma	DOID:219	colon cancer
GENIE-MSK-P-0000704	GENIE-MSK-P-0000704-T01-IM3	IDC	Breast Invasive Ductal Carcinoma	Breast Cancer	DOID:3008	invasive ductal carcinoma	DOID:1612	breast cancer
GENIE-MSK-P-0000705	GENIE-MSK-P-0000705-T01-IM3	CSCC	Cutaneous Squamous Cell Carcinoma	Skin Cancer, Non-Melanoma	DOID:3151	skin squamous cell carcinoma	DOID:4159	skin cancer
GENIE-MSK-P-0000706	GENIE-MSK-P-0000706-T01-IM3	LUAD	Lung Adenocarcinoma	Non-Small Cell Lung Cancer	DOID:3910	lung adenocarcinoma	DOID:1324	lung cancer
GENIE-MSK-P-0000707	GENIE-MSK-P-0000707-T01-IM3	BMGCT	Mixed Germ Cell Tumor	Germ Cell Tumor	DOID:3306	mixed germ cell cancer	DOID:162	cancer
GENIE-MSK-P-0000708	GENIE-MSK-P-0000708-T01-IM3	MPNST	Malignant Peripheral Nerve Sheath Tumor	Nerve Sheath Tumor	DOID:5940	malignant peripheral nerve sheath tumor	DOID:1192	peripheral nervous system neoplasm
GENIE-MSK-P-0000709	GENIE-MSK-P-0000709-T01-IM3	CUP	Cancer of Unknown Primary	Cancer of Unknown Primary	DOID:162	cancer	DOID:162	cancer
GENIE-MSK-P-0000710	GENIE-MSK-P-0000710-T01-IM3	CHBL	Chondroblastoma	Bone Cancer	DOID:2649	chondroblastoma	DOID:201	connective tissue cancer
GENIE-MSK-P-0000711	GENIE-MSK-P-0000711-T01-IM3	ULMS	Uterine Leiomyosarcoma	Uterine Sarcoma	DOID:5289	uterus leiomyosarcoma	DOID:363	uterine cancer
GENIE-MSK-P-0000713	GENIE-MSK-P-0000713-T01-IM3	IHCH	Intrahepatic Cholangiocarcinoma	Hepatobiliary Cancer	DOID:4928	intrahepatic cholangiocarcinoma	DOID:4606	bile duct cancer
GENIE-MSK-P-0000713	GENIE-MSK-P-0000713-T02-IM6	IHCH	Intrahepatic Cholangiocarcinoma	Hepatobiliary Cancer	DOID:4928	intrahepatic cholangiocarcinoma	DOID:4606	bile duct cancer
GENIE-MSK-P-0000714	GENIE-MSK-P-0000714-T01-IM3	COAD	Colon Adenocarcinoma	Colorectal Cancer	DOID:234	colon adenocarcinoma	DOID:219	colon cancer
GENIE-MSK-P-0000715	GENIE-MSK-P-0000715-T03-IM3	THPA	Papillary Thyroid Cancer	Thyroid Cancer	DOID:3969	papillary thyroid carcinoma	DOID:1781	thyroid cancer
GENIE-MSK-P-0000716	GENIE-MSK-P-0000716-T01-IM3	ESCA	Esophageal Adenocarcinoma	Esophagogastric Cancer	DOID:4914	esophagus adenocarcinoma	DOID:5041	esophageal cancer
GENIE-MSK-P-0000717	GENIE-MSK-P-0000717-T01-IM3	ACYC	Adenoid Cystic Carcinoma	Salivary Gland Cancer	DOID:0080202	adenoid cystic carcinoma	DOID:162	cancer
GENIE-MSK-P-0000718	GENIE-MSK-P-0000718-T01-IM3	MYCHS	Myxoid Chondrosarcoma	Bone Cancer	DOID:5861	myxoid chondrosarcoma	DOID:201	connective tissue cancer
GENIE-MSK-P-0000719	GENIE-MSK-P-0000719-T01-IM3	ES	Ewing Sarcoma	Bone Cancer	DOID:3369	Ewing sarcoma	DOID:184	bone cancer
GENIE-MSK-P-0000720	GENIE-MSK-P-0000720-T01-IM3	UPECOMA	Uterine Perivascular Epithelioid Cell Tumor	Uterine Sarcoma	DOID:7437	uterus perivascular epithelioid cell tumor	DOID:363	uterine cancer
GENIE-MSK-P-0000721	GENIE-MSK-P-0000721-T01-IM3	COAD	Colon Adenocarcinoma	Colorectal Cancer	DOID:234	colon adenocarcinoma	DOID:219	colon cancer
GENIE-MSK-P-0000722	GENIE-MSK-P-0000722-T01-IM3	GEJ	Adenocarcinoma of the Gastroesophageal Junction	Esophagogastric Cancer	DOID:4944	gastroesophageal junction adenocarcinoma	DOID:3119	gastrointestinal system cancer
GENIE-MSK-P-0000723	GENIE-MSK-P-0000723-T01-IM3	ES	Ewing Sarcoma	Bone Cancer	DOID:3369	Ewing sarcoma	DOID:184	bone cancer
GENIE-MSK-P-0000724	GENIE-MSK-P-0000724-T01-IM3	BLAD	Bladder Adenocarcinoma	Bladder Cancer	DOID:3711	bladder adenocarcinoma	DOID:11054	urinary bladder cancer
GENIE-MSK-P-0000725	GENIE-MSK-P-0000725-T01-IM3	PRAD	Prostate Adenocarcinoma	Prostate Cancer	DOID:2526	prostate adenocarcinoma	DOID:10283	prostate cancer
GENIE-MSK-P-0000726	GENIE-MSK-P-0000726-T01-IM3	LUAD	Lung Adenocarcinoma	Non-Small Cell Lung Cancer	DOID:3910	lung adenocarcinoma	DOID:1324	lung cancer
GENIE-MSK-P-0000728	GENIE-MSK-P-0000728-T01-IM3	MCC	Merkel Cell Carcinoma	Skin Cancer, Non-Melanoma
GENIE-MSK-P-0000729	GENIE-MSK-P-0000729-T01-IM3	LUSC	Lung Squamous Cell Carcinoma	Non-Small Cell Lung Cancer	DOID:3907	lung squamous cell carcinoma	DOID:1324	lung cancer
GENIE-MSK-P-0000730	GENIE-MSK-P-0000730-T01-IM3	STAD	Stomach Adenocarcinoma	Esophagogastric Cancer	DOID:3717	gastric adenocarcinoma	DOID:10534	stomach cancer
GENIE-MSK-P-0000731	GENIE-MSK-P-0000731-T01-IM3	LUAD	Lung Adenocarcinoma	Non-Small Cell Lung Cancer	DOID:3910	lung adenocarcinoma	DOID:1324	lung cancer
GENIE-MSK-P-0000732	GENIE-MSK-P-0000732-T01-IM3	LUAD	Lung Adenocarcinoma	Non-Small Cell Lung Cancer	DOID:3910	lung adenocarcinoma	DOID:1324	lung cancer
GENIE-MSK-P-0000733	GENIE-MSK-P-0000733-T01-IM3	INTS	Intimal Sarcoma	Soft Tissue Sarcoma
GENIE-MSK-P-0000735	GENIE-MSK-P-0000735-T01-IM3	THYC	Thymic Carcinoma	Thymic Tumor	DOID:4554	type C thymoma	DOID:3277	thymus cancer
GENIE-MSK-P-0000736	GENIE-MSK-P-0000736-T01-IM3	COAD	Colon Adenocarcinoma	Colorectal Cancer	DOID:234	colon adenocarcinoma	DOID:219	colon cancer
GENIE-MSK-P-0000737	GENIE-MSK-P-0000737-T01-IM3	COAD	Colon Adenocarcinoma	Colorectal Cancer	DOID:234	colon adenocarcinoma	DOID:219	colon cancer
GENIE-MSK-P-0000738	GENIE-MSK-P-0000738-T01-IM3	COAD	Colon Adenocarcinoma	Colorectal Cancer	DOID:234	colon adenocarcinoma	DOID:219	colon cancer
GENIE-MSK-P-0000739	GENIE-MSK-P-0000739-T01-IM3	COAD	Colon Adenocarcinoma	Colorectal Cancer	DOID:234	colon adenocarcinoma	DOID:219	colon cancer
GENIE-MSK-P-0000739	GENIE-MSK-P-0000739-T02-IM5	COAD	Colon Adenocarcinoma	Colorectal Cancer	DOID:234	colon adenocarcinoma	DOID:219	colon cancer
GENIE-MSK-P-0000740	GENIE-MSK-P-0000740-T01-IM3	CHRCC	Chromophobe Renal Cell Carcinoma	Renal Cell Carcinoma	DOID:4471	chromophobe renal cell carcinoma	DOID:263	kidney cancer
GENIE-MSK-P-0000741	GENIE-MSK-P-0000741-T01-IM3	PLEMESO	Pleural Mesothelioma, Epithelioid Type	Mesothelioma
GENIE-MSK-P-0000742	GENIE-MSK-P-0000742-T01-IM3	COAD	Colon Adenocarcinoma	Colorectal Cancer	DOID:234	colon adenocarcinoma	DOID:219	colon cancer
GENIE-MSK-P-0000743	GENIE-MSK-P-0000743-T01-IM3	GBC	Gallbladder Cancer	Hepatobiliary Cancer	DOID:4948	gallbladder carcinoma	DOID:3121	gallbladder cancer
GENIE-MSK-P-0000744	GENIE-MSK-P-0000744-T01-IM3	COAD	Colon Adenocarcinoma	Colorectal Cancer	DOID:234	colon adenocarcinoma	DOID:219	colon cancer
GENIE-MSK-P-0000745	GENIE-MSK-P-0000745-T01-IM3	COAD	Colon Adenocarcinoma	Colorectal Cancer	DOID:234	colon adenocarcinoma	DOID:219	colon cancer
GENIE-MSK-P-0000746	GENIE-MSK-P-0000746-T01-IM3	BLCA	Bladder Urothelial Carcinoma	Bladder Cancer	DOID:4006	bladder urothelial carcinoma	DOID:11054	urinary bladder cancer
GENIE-MSK-P-0000747	GENIE-MSK-P-0000747-T01-IM3	BMGCT	Mixed Germ Cell Tumor	Germ Cell Tumor	DOID:3306	mixed germ cell cancer	DOID:162	cancer
GENIE-MSK-P-0000748	GENIE-MSK-P-0000748-T01-IM3	AASTR	Anaplastic Astrocytoma	Glioma	DOID:3078	grade III astrocytoma	DOID:3070	malignant glioma
GENIE-MSK-P-0000749	GENIE-MSK-P-0000749-T01-IM3	AASTR	Anaplastic Astrocytoma	Glioma	DOID:3078	grade III astrocytoma	DOID:3070	malignant glioma
GENIE-MSK-P-0000749	GENIE-MSK-P-0000749-T02-IM6	ASTR	Astrocytoma	Glioma	DOID:3069	astrocytoma	DOID:3070	malignant glioma
GENIE-MSK-P-0000750	GENIE-MSK-P-0000750-T01-IM3	PLEMESO	Pleural Mesothelioma, Epithelioid Type	Mesothelioma
GENIE-MSK-P-0000751	GENIE-MSK-P-0000751-T01-IM3	ESCA	Esophageal Adenocarcinoma	Esophagogastric Cancer	DOID:4914	esophagus adenocarcinoma	DOID:5041	esophageal cancer
GENIE-MSK-P-0000754	GENIE-MSK-P-0000754-T01-IM3	COAD	Colon Adenocarcinoma	Colorectal Cancer	DOID:234	colon adenocarcinoma	DOID:219	colon cancer
GENIE-MSK-P-0000755	GENIE-MSK-P-0000755-T01-IM3	PRAD	Prostate Adenocarcinoma	Prostate Cancer	DOID:2526	prostate adenocarcinoma	DOID:10283	prostate cancer
GENIE-MSK-P-0000756	GENIE-MSK-P-0000756-T01-IM3	LUAD	Lung Adenocarcinoma	Non-Small Cell Lung Cancer	DOID:3910	lung adenocarcinoma	DOID:1324	lung cancer
GENIE-MSK-P-0000757	GENIE-MSK-P-0000757-T01-IM3	READ	Rectal Adenocarcinoma	Colorectal Cancer	DOID:1996	rectum adenocarcinoma	DOID:1993	rectum cancer
GENIE-MSK-P-0000758	GENIE-MSK-P-0000758-T01-IM3	GBM	Glioblastoma Multiforme	Glioma
GENIE-MSK-P-0000758	GENIE-MSK-P-0000758-T02-IM5	GBM	Glioblastoma Multiforme	Glioma
GENIE-MSK-P-0000759	GENIE-MSK-P-0000759-T01-IM3	GBM	Glioblastoma Multiforme	Glioma
GENIE-MSK-P-0000760	GENIE-MSK-P-0000760-T01-IM3	GBM	Glioblastoma Multiforme	Glioma
GENIE-MSK-P-0000761	GENIE-MSK-P-0000761-T01-IM3	AOAST	Anaplastic Oligoastrocytoma	Glioma
GENIE-MSK-P-0000762	GENIE-MSK-P-0000762-T01-IM3	COAD	Colon Adenocarcinoma	Colorectal Cancer	DOID:234	colon adenocarcinoma	DOID:219	colon cancer
GENIE-MSK-P-0000763	GENIE-MSK-P-0000763-T01-IM3	COAD	Colon Adenocarcinoma	Colorectal Cancer	DOID:234	colon adenocarcinoma	DOID:219	colon cancer
GENIE-MSK-P-0000764	GENIE-MSK-P-0000764-T01-IM3	MCC	Merkel Cell Carcinoma	Skin Cancer, Non-Melanoma
GENIE-MSK-P-0000765	GENIE-MSK-P-0000765-T01-IM3	LUAD	Lung Adenocarcinoma	Non-Small Cell Lung Cancer	DOID:3910	lung adenocarcinoma	DOID:1324	lung cancer
GENIE-MSK-P-0000766	GENIE-MSK-P-0000766-T01-IM3	IHCH	Intrahepatic Cholangiocarcinoma	Hepatobiliary Cancer	DOID:4928	intrahepatic cholangiocarcinoma	DOID:4606	bile duct cancer
GENIE-MSK-P-0000767	GENIE-MSK-P-0000767-T01-IM3	ECAD	Endocervical Adenocarcinoma	Cervical Cancer	DOID:7519	endocervical carcinoma	DOID:4362	cervical cancer
GENIE-MSK-P-0000768	GENIE-MSK-P-0000768-T01-IM3	OPHSC	Oropharynx Squamous Cell Carcinoma	Head and Neck Cancer	DOID:0050921	pharynx squamous cell carcinoma	DOID:0060119	pharynx cancer
GENIE-MSK-P-0000769	GENIE-MSK-P-0000769-T01-IM3	COAD	Colon Adenocarcinoma	Colorectal Cancer	DOID:234	colon adenocarcinoma	DOID:219	colon cancer
GENIE-MSK-P-0000770	GENIE-MSK-P-0000770-T01-IM3	MBC	Metaplastic Breast Cancer	Breast Cancer	DOID:4680	breast metaplastic carcinoma	DOID:1612	breast cancer
GENIE-MSK-P-0000771	GENIE-MSK-P-0000771-T01-IM3	SEM	Seminoma	Germ Cell Tumor	DOID:4440	seminoma	DOID:162	cancer
GENIE-MSK-P-0000772	GENIE-MSK-P-0000772-T01-IM3	READ	Rectal Adenocarcinoma	Colorectal Cancer	DOID:1996	rectum adenocarcinoma	DOID:1993	rectum cancer
GENIE-MSK-P-0000774	GENIE-MSK-P-0000774-T01-IM3	LUAD	Lung Adenocarcinoma	Non-Small Cell Lung Cancer	DOID:3910	lung adenocarcinoma	DOID:1324	lung cancer
GENIE-MSK-P-0000775	GENIE-MSK-P-0000775-T01-IM3	SDCA	Salivary Duct Carcinoma	Salivary Gland Cancer
GENIE-MSK-P-0000776	GENIE-MSK-P-0000776-T01-IM3	ESCA	Esophageal Adenocarcinoma	Esophagogastric Cancer	DOID:4914	esophagus adenocarcinoma	DOID:5041	esophageal cancer
GENIE-MSK-P-0000777	GENIE-MSK-P-0000777-T01-IM3	COAD	Colon Adenocarcinoma	Colorectal Cancer	DOID:234	colon adenocarcinoma	DOID:219	colon cancer
GENIE-MSK-P-0000778	GENIE-MSK-P-0000778-T01-IM3	IDC	Breast Invasive Ductal Carcinoma	Breast Cancer	DOID:3008	invasive ductal carcinoma	DOID:1612	breast cancer
GENIE-MSK-P-0000779	GENIE-MSK-P-0000779-T01-IM3	MPNST	Malignant Peripheral Nerve Sheath Tumor	Nerve Sheath Tumor	DOID:5940	malignant peripheral nerve sheath tumor	DOID:1192	peripheral nervous system neoplasm
GENIE-MSK-P-0000780	GENIE-MSK-P-0000780-T01-IM3	UCS	Uterine Carcinosarcoma/Uterine Malignant Mixed Mullerian Tumor	Endometrial Cancer	DOID:6171	uterine carcinosarcoma	DOID:363	uterine cancer
GENIE-MSK-P-0000782	GENIE-MSK-P-0000782-T01-IM3	BMGCT	Mixed Germ Cell Tumor	Germ Cell Tumor	DOID:3306	mixed germ cell cancer	DOID:162	cancer
GENIE-MSK-P-0000783	GENIE-MSK-P-0000783-T01-IM3	PAAD	Pancreatic Adenocarcinoma	Pancreatic Cancer	DOID:4074	pancreatic adenocarcinoma	DOID:1793	pancreatic cancer
GENIE-MSK-P-0000784	GENIE-MSK-P-0000784-T01-IM3	BYST	Yolk Sac Tumor	Germ Cell Tumor	DOID:1911	endodermal sinus tumor	DOID:162	cancer
GENIE-MSK-P-0000785	GENIE-MSK-P-0000785-T01-IM3	LUAD	Lung Adenocarcinoma	Non-Small Cell Lung Cancer	DOID:3910	lung adenocarcinoma	DOID:1324	lung cancer
GENIE-MSK-P-0000786	GENIE-MSK-P-0000786-T01-IM3	BRCANOS	Breast Invasive Cancer, NOS	Breast Cancer
GENIE-MSK-P-0000787	GENIE-MSK-P-0000787-T01-IM3	ESCA	Esophageal Adenocarcinoma	Esophagogastric Cancer	DOID:4914	esophagus adenocarcinoma	DOID:5041	esophageal cancer
GENIE-MSK-P-0000788	GENIE-MSK-P-0000788-T01-IM3	COAD	Colon Adenocarcinoma	Colorectal Cancer	DOID:234	colon adenocarcinoma	DOID:219	colon cancer
GENIE-MSK-P-0000790	GENIE-MSK-P-0000790-T01-IM3	ACYC	Adenoid Cystic Carcinoma	Salivary Gland Cancer	DOID:0080202	adenoid cystic carcinoma	DOID:162	cancer
GENIE-MSK-P-0000791	GENIE-MSK-P-0000791-T01-IM3	SEM	Seminoma	Germ Cell Tumor	DOID:4440	seminoma	DOID:162	cancer
GENIE-MSK-P-0000792	GENIE-MSK-P-0000792-T01-IM3	ACYC	Adenoid Cystic Carcinoma	Salivary Gland Cancer	DOID:0080202	adenoid cystic carcinoma	DOID:162	cancer
GENIE-MSK-P-0000793	GENIE-MSK-P-0000793-T02-IM5	ESCA	Esophageal Adenocarcinoma	Esophagogastric Cancer	DOID:4914	esophagus adenocarcinoma	DOID:5041	esophageal cancer
GENIE-MSK-P-0000795	GENIE-MSK-P-0000795-T01-IM3	IDC	Breast Invasive Ductal Carcinoma	Breast Cancer	DOID:3008	invasive ductal carcinoma	DOID:1612	breast cancer
GENIE-MSK-P-0000796	GENIE-MSK-P-0000796-T01-IM3	DDLS	Dedifferentiated Liposarcoma	Soft Tissue Sarcoma
GENIE-MSK-P-0000797	GENIE-MSK-P-0000797-T01-IM3	STAD	Stomach Adenocarcinoma	Esophagogastric Cancer	DOID:3717	gastric adenocarcinoma	DOID:10534	stomach cancer
GENIE-MSK-P-0000797	GENIE-MSK-P-0000797-T02-IM3	STAD	Stomach Adenocarcinoma	Esophagogastric Cancer	DOID:3717	gastric adenocarcinoma	DOID:10534	stomach cancer
GENIE-MSK-P-0000798	GENIE-MSK-P-0000798-T01-IM3	COAD	Colon Adenocarcinoma	Colorectal Cancer	DOID:234	colon adenocarcinoma	DOID:219	colon cancer
GENIE-MSK-P-0000799	GENIE-MSK-P-0000799-T01-IM3	SEM	Seminoma	Germ Cell Tumor	DOID:4440	seminoma	DOID:162	cancer
GENIE-MSK-P-0000800	GENIE-MSK-P-0000800-T01-IM3	THAP	Anaplastic Thyroid Cancer	Thyroid Cancer
GENIE-MSK-P-0000802	GENIE-MSK-P-0000802-T01-IM3	COAD	Colon Adenocarcinoma	Colorectal Cancer	DOID:234	colon adenocarcinoma	DOID:219	colon cancer
GENIE-MSK-P-0000803	GENIE-MSK-P-0000803-T01-IM3	WDLS	Well-Differentiated Liposarcoma	Soft Tissue Sarcoma	DOID:5690	atypical lipomatous tumor	DOID:201	connective tissue cancer
GENIE-MSK-P-0000804	GENIE-MSK-P-0000804-T01-IM3	IDC	Breast Invasive Ductal Carcinoma	Breast Cancer	DOID:3008	invasive ductal carcinoma	DOID:1612	breast cancer
GENIE-MSK-P-0000805	GENIE-MSK-P-0000805-T01-IM3	IDC	Breast Invasive Ductal Carcinoma	Breast Cancer	DOID:3008	invasive ductal carcinoma	DOID:1612	breast cancer
GENIE-MSK-P-0000806	GENIE-MSK-P-0000806-T01-IM3	BRCANOS	Breast Invasive Cancer, NOS	Breast Cancer
GENIE-MSK-P-0000807	GENIE-MSK-P-0000807-T01-IM3	LUAD	Lung Adenocarcinoma	Non-Small Cell Lung Cancer	DOID:3910	lung adenocarcinoma	DOID:1324	lung cancer
GENIE-MSK-P-0000808	GENIE-MSK-P-0000808-T01-IM3	LUAD	Lung Adenocarcinoma	Non-Small Cell Lung Cancer	DOID:3910	lung adenocarcinoma	DOID:1324	lung cancer
GENIE-MSK-P-0000809	GENIE-MSK-P-0000809-T01-IM3	LUAD	Lung Adenocarcinoma	Non-Small Cell Lung Cancer	DOID:3910	lung adenocarcinoma	DOID:1324	lung cancer
GENIE-MSK-P-0000811	GENIE-MSK-P-0000811-T01-IM3	LUSC	Lung Squamous Cell Carcinoma	Non-Small Cell Lung Cancer	DOID:3907	lung squamous cell carcinoma	DOID:1324	lung cancer
GENIE-MSK-P-0000812	GENIE-MSK-P-0000812-T01-IM3	ACC	Adrenocortical Carcinoma	Adrenocortical Carcinoma	DOID:3948	adrenocortical carcinoma	DOID:3953	adrenal gland cancer
GENIE-MSK-P-0000813	GENIE-MSK-P-0000813-T01-IM3	MRLS	Myxoid/Round-Cell Liposarcoma	Soft Tissue Sarcoma	DOID:5709	mixed-type liposarcoma	DOID:201	connective tissue cancer
GENIE-MSK-P-0000814	GENIE-MSK-P-0000814-T01-IM3	STAD	Stomach Adenocarcinoma	Esophagogastric Cancer	DOID:3717	gastric adenocarcinoma	DOID:10534	stomach cancer
GENIE-MSK-P-0000815	GENIE-MSK-P-0000815-T01-IM3	HGSOS	High-Grade Surface Osteosarcoma	Bone Cancer
GENIE-MSK-P-0000816	GENIE-MSK-P-0000816-T01-IM3	IDC	Breast Invasive Ductal Carcinoma	Breast Cancer	DOID:3008	invasive ductal carcinoma	DOID:1612	breast cancer
GENIE-MSK-P-0000817	GENIE-MSK-P-0000817-T01-IM3	MFH	Undifferentiated Pleomorphic Sarcoma/Malignant Fibrous Histiocytoma/High-Grade Spindle Cell Sarcoma	Soft Tissue Sarcoma	DOID:1907	malignant fibroxanthoma	DOID:201	connective tissue cancer
GENIE-MSK-P-0000818	GENIE-MSK-P-0000818-T01-IM3	GBM	Glioblastoma Multiforme	Glioma
GENIE-MSK-P-0000819	GENIE-MSK-P-0000819-T01-IM3	LUAD	Lung Adenocarcinoma	Non-Small Cell Lung Cancer	DOID:3910	lung adenocarcinoma	DOID:1324	lung cancer
GENIE-MSK-P-0000820	GENIE-MSK-P-0000820-T01-IM3	ILC	Breast Invasive Lobular Carcinoma	Breast Cancer
GENIE-MSK-P-0000820	GENIE-MSK-P-0000820-T02-IM3	ILC	Breast Invasive Lobular Carcinoma	Breast Cancer
GENIE-MSK-P-0000821	GENIE-MSK-P-0000821-T01-IM3	BCC	Basal Cell Carcinoma	Skin Cancer, Non-Melanoma	DOID:2513	basal cell carcinoma	DOID:4159	skin cancer
GENIE-MSK-P-0000822	GENIE-MSK-P-0000822-T01-IM3	GBM	Glioblastoma Multiforme	Glioma
GENIE-MSK-P-0000823	GENIE-MSK-P-0000823-T01-IM3	SEM	Seminoma	Germ Cell Tumor	DOID:4440	seminoma	DOID:162	cancer
GENIE-MSK-P-0000824	GENIE-MSK-P-0000824-T01-IM3	PLEMESO	Pleural Mesothelioma, Epithelioid Type	Mesothelioma
GENIE-MSK-P-0000825	GENIE-MSK-P-0000825-T01-IM3	LUAD	Lung Adenocarcinoma	Non-Small Cell Lung Cancer	DOID:3910	lung adenocarcinoma	DOID:1324	lung cancer
GENIE-MSK-P-0000826	GENIE-MSK-P-0000826-T01-IM3	CSCC	Cutaneous Squamous Cell Carcinoma	Skin Cancer, Non-Melanoma	DOID:3151	skin squamous cell carcinoma	DOID:4159	skin cancer
GENIE-MSK-P-0000827	GENIE-MSK-P-0000827-T01-IM3	READ	Rectal Adenocarcinoma	Colorectal Cancer	DOID:1996	rectum adenocarcinoma	DOID:1993	rectum cancer
GENIE-MSK-P-0000828	GENIE-MSK-P-0000828-T02-IM3	PRAD	Prostate Adenocarcinoma	Prostate Cancer	DOID:2526	prostate adenocarcinoma	DOID:10283	prostate cancer
GENIE-MSK-P-0000829	GENIE-MSK-P-0000829-T01-IM3	HCC	Hepatocellular Carcinoma	Hepatobiliary Cancer
GENIE-MSK-P-0000830	GENIE-MSK-P-0000830-T01-IM3	IDC	Breast Invasive Ductal Carcinoma	Breast Cancer	DOID:3008	invasive ductal carcinoma	DOID:1612	breast cancer
GENIE-MSK-P-0000831	GENIE-MSK-P-0000831-T01-IM3	LUAD	Lung Adenocarcinoma	Non-Small Cell Lung Cancer	DOID:3910	lung adenocarcinoma	DOID:1324	lung cancer
GENIE-MSK-P-0000835	GENIE-MSK-P-0000835-T01-IM3	ANGS	Angiosarcoma	Soft Tissue Sarcoma	DOID:0001816	angiosarcoma	DOID:1115	sarcoma
GENIE-MSK-P-0000835	GENIE-MSK-P-0000835-T02-IM3	ANGS	Angiosarcoma	Soft Tissue Sarcoma	DOID:0001816	angiosarcoma	DOID:1115	sarcoma
GENIE-MSK-P-0000836	GENIE-MSK-P-0000836-T01-IM3	THME	Medullary Thyroid Cancer	Thyroid Cancer	DOID:3973	thyroid medullary carcinoma	DOID:1781	thyroid cancer
GENIE-MSK-P-0000837	GENIE-MSK-P-0000837-T01-IM3	BA	Breast Angiosarcoma	Breast Sarcoma
GENIE-MSK-P-0000838	GENIE-MSK-P-0000838-T01-IM3	LUSC	Lung Squamous Cell Carcinoma	Non-Small Cell Lung Cancer	DOID:3907	lung squamous cell carcinoma	DOID:1324	lung cancer
GENIE-MSK-P-0000839	GENIE-MSK-P-0000839-T01-IM3	UEC	Uterine Endometrioid Carcinoma	Endometrial Cancer	DOID:2870	endometrial adenocarcinoma	DOID:363	uterine cancer
GENIE-MSK-P-0000839	GENIE-MSK-P-0000839-T02-IM5	UEC	Uterine Endometrioid Carcinoma	Endometrial Cancer	DOID:2870	endometrial adenocarcinoma	DOID:363	uterine cancer
GENIE-MSK-P-0000840	GENIE-MSK-P-0000840-T01-IM3	LUAD	Lung Adenocarcinoma	Non-Small Cell Lung Cancer	DOID:3910	lung adenocarcinoma	DOID:1324	lung cancer
GENIE-MSK-P-0000841	GENIE-MSK-P-0000841-T01-IM3	GBM	Glioblastoma Multiforme	Glioma
GENIE-MSK-P-0000842	GENIE-MSK-P-0000842-T01-IM3	PRAD	Prostate Adenocarcinoma	Prostate Cancer	DOID:2526	prostate adenocarcinoma	DOID:10283	prostate cancer
GENIE-MSK-P-0000842	GENIE-MSK-P-0000842-T02-IM5	PRAD	Prostate Adenocarcinoma	Prostate Cancer	DOID:2526	prostate adenocarcinoma	DOID:10283	prostate cancer
GENIE-MSK-P-0000843	GENIE-MSK-P-0000843-T01-IM3	COAD	Colon Adenocarcinoma	Colorectal Cancer	DOID:234	colon adenocarcinoma	DOID:219	colon cancer
GENIE-MSK-P-0000845	GENIE-MSK-P-0000845-T01-IM3	SYNS	Synovial Sarcoma	Soft Tissue Sarcoma	DOID:5485	synovial sarcoma	DOID:201	connective tissue cancer
GENIE-MSK-P-0000846	GENIE-MSK-P-0000846-T01-IM3	URCC	Unclassified Renal Cell Carcinoma	Renal Cell Carcinoma
GENIE-MSK-P-0000847	GENIE-MSK-P-0000847-T01-IM3	PRAD	Prostate Adenocarcinoma	Prostate Cancer	DOID:2526	prostate adenocarcinoma	DOID:10283	prostate cancer
GENIE-MSK-P-0000847	GENIE-MSK-P-0000847-T03-IM6	PRAD	Prostate Adenocarcinoma	Prostate Cancer	DOID:2526	prostate adenocarcinoma	DOID:10283	prostate cancer
GENIE-MSK-P-0000848	GENIE-MSK-P-0000848-T01-IM3	CHS	Chondrosarcoma	Bone Cancer	DOID:3371	chondrosarcoma	DOID:201	connective tissue cancer
GENIE-MSK-P-0000849	GENIE-MSK-P-0000849-T01-IM3	CCS	Clear Cell Sarcoma	Soft Tissue Sarcoma	DOID:4233	clear cell sarcoma	DOID:1115	sarcoma
GENIE-MSK-P-0000850	GENIE-MSK-P-0000850-T01-IM3	BA	Breast Angiosarcoma	Breast Sarcoma
GENIE-MSK-P-0000851	GENIE-MSK-P-0000851-T01-IM3	ASPS	Alveolar Soft Part Sarcoma	Soft Tissue Sarcoma	DOID:4239	alveolar soft part sarcoma	DOID:4045	muscle cancer
GENIE-MSK-P-0000852	GENIE-MSK-P-0000852-T01-IM3	UM	Uveal Melanoma	Melanoma	DOID:6039	uveal melanoma	DOID:2174	ocular cancer
GENIE-MSK-P-0000853	GENIE-MSK-P-0000853-T01-IM3	HCCIHCH	Hepatocellular Carcinoma plus Intrahepatic Cholangiocarcinoma	Hepatobiliary Cancer
GENIE-MSK-P-0000854	GENIE-MSK-P-0000854-T01-IM3	MACR	Mucinous Adenocarcinoma of the Colon and Rectum	Colorectal Cancer	DOID:0050861	colorectal adenocarcinoma	DOID:5672	large intestine cancer
GENIE-MSK-P-0000855	GENIE-MSK-P-0000855-T01-IM3	MFH	Undifferentiated Pleomorphic Sarcoma/Malignant Fibrous Histiocytoma/High-Grade Spindle Cell Sarcoma	Soft Tissue Sarcoma	DOID:1907	malignant fibroxanthoma	DOID:201	connective tissue cancer
GENIE-MSK-P-0000856	GENIE-MSK-P-0000856-T01-IM3	MFH	Undifferentiated Pleomorphic Sarcoma/Malignant Fibrous Histiocytoma/High-Grade Spindle Cell Sarcoma	Soft Tissue Sarcoma	DOID:1907	malignant fibroxanthoma	DOID:201	connective tissue cancer
GENIE-MSK-P-0000857	GENIE-MSK-P-0000857-T01-IM3	MYCHS	Myxoid Chondrosarcoma	Bone Cancer	DOID:5861	myxoid chondrosarcoma	DOID:201	connective tissue cancer
GENIE-MSK-P-0000858	GENIE-MSK-P-0000858-T01-IM3	LUAD	Lung Adenocarcinoma	Non-Small Cell Lung Cancer	DOID:3910	lung adenocarcinoma	DOID:1324	lung cancer
GENIE-MSK-P-0000859	GENIE-MSK-P-0000859-T01-IM3	ANGS	Angiosarcoma	Soft Tissue Sarcoma	DOID:0001816	angiosarcoma	DOID:1115	sarcoma
GENIE-MSK-P-0000860	GENIE-MSK-P-0000860-T01-IM3	READ	Rectal Adenocarcinoma	Colorectal Cancer	DOID:1996	rectum adenocarcinoma	DOID:1993	rectum cancer
GENIE-MSK-P-0000861	GENIE-MSK-P-0000861-T01-IM3	IDC	Breast Invasive Ductal Carcinoma	Breast Cancer	DOID:3008	invasive ductal carcinoma	DOID:1612	breast cancer
GENIE-MSK-P-0000862	GENIE-MSK-P-0000862-T01-IM3	COAD	Colon Adenocarcinoma	Colorectal Cancer	DOID:234	colon adenocarcinoma	DOID:219	colon cancer
GENIE-MSK-P-0000863	GENIE-MSK-P-0000863-T01-IM3	ASPS	Alveolar Soft Part Sarcoma	Soft Tissue Sarcoma	DOID:4239	alveolar soft part sarcoma	DOID:4045	muscle cancer
GENIE-MSK-P-0000864	GENIE-MSK-P-0000864-T01-IM3	IDC	Breast Invasive Ductal Carcinoma	Breast Cancer	DOID:3008	invasive ductal carcinoma	DOID:1612	breast cancer
GENIE-MSK-P-0000865	GENIE-MSK-P-0000865-T01-IM3	SKCM	Cutaneous Melanoma	Melanoma	DOID:8923	skin melanoma	DOID:4159	skin cancer
GENIE-MSK-P-0000866	GENIE-MSK-P-0000866-T01-IM3	SFT	Solitary Fibrous Tumor/Hemangiopericytoma	Soft Tissue Sarcoma
GENIE-MSK-P-0000867	GENIE-MSK-P-0000867-T01-IM3	LUAD	Lung Adenocarcinoma	Non-Small Cell Lung Cancer	DOID:3910	lung adenocarcinoma	DOID:1324	lung cancer
GENIE-MSK-P-0000868	GENIE-MSK-P-0000868-T01-IM3	COAD	Colon Adenocarcinoma	Colorectal Cancer	DOID:234	colon adenocarcinoma	DOID:219	colon cancer
GENIE-MSK-P-0000869	GENIE-MSK-P-0000869-T01-IM3	READ	Rectal Adenocarcinoma	Colorectal Cancer	DOID:1996	rectum adenocarcinoma	DOID:1993	rectum cancer
GENIE-MSK-P-0000870	GENIE-MSK-P-0000870-T01-IM3	ESCA	Esophageal Adenocarcinoma	Esophagogastric Cancer	DOID:4914	esophagus adenocarcinoma	DOID:5041	esophageal cancer
GENIE-MSK-P-0000871	GENIE-MSK-P-0000871-T01-IM3	IDC	Breast Invasive Ductal Carcinoma	Breast Cancer	DOID:3008	invasive ductal carcinoma	DOID:1612	breast cancer
GENIE-MSK-P-0000872	GENIE-MSK-P-0000872-T01-IM3	BLCA	Bladder Urothelial Carcinoma	Bladder Cancer	DOID:4006	bladder urothelial carcinoma	DOID:11054	urinary bladder cancer
GENIE-MSK-P-0000873	GENIE-MSK-P-0000873-T01-IM3	LUAD	Lung Adenocarcinoma	Non-Small Cell Lung Cancer	DOID:3910	lung adenocarcinoma	DOID:1324	lung cancer
GENIE-MSK-P-0000874	GENIE-MSK-P-0000874-T01-IM3	COAD	Colon Adenocarcinoma	Colorectal Cancer	DOID:234	colon adenocarcinoma	DOID:219	colon cancer
GENIE-MSK-P-0000875	GENIE-MSK-P-0000875-T01-IM3	UTUC	Upper Tract Urothelial Carcinoma	Bladder Cancer
GENIE-MSK-P-0000876	GENIE-MSK-P-0000876-T01-IM3	THPD	Poorly Differentiated Thyroid Cancer	Thyroid Cancer
GENIE-MSK-P-0000877	GENIE-MSK-P-0000877-T01-IM3	BLCA	Bladder Urothelial Carcinoma	Bladder Cancer	DOID:4006	bladder urothelial carcinoma	DOID:11054	urinary bladder cancer
GENIE-MSK-P-0000878	GENIE-MSK-P-0000878-T01-IM3	UNEC	Uterine Neuroendocrine Carcinoma	Endometrial Cancer
GENIE-MSK-P-0000879	GENIE-MSK-P-0000879-T01-IM3	PANET	Pancreatic Neuroendocrine Tumor	Pancreatic Cancer	DOID:1798	pancreatic endocrine carcinoma	DOID:1793	pancreatic cancer
GENIE-MSK-P-0000879	GENIE-MSK-P-0000879-T02-IM5	PANET	Pancreatic Neuroendocrine Tumor	Pancreatic Cancer	DOID:1798	pancreatic endocrine carcinoma	DOID:1793	pancreatic cancer
GENIE-MSK-P-0000879	GENIE-MSK-P-0000879-T03-IM5	PANET	Pancreatic Neuroendocrine Tumor	Pancreatic Cancer	DOID:1798	pancreatic endocrine carcinoma	DOID:1793	pancreatic cancer
GENIE-MSK-P-0000880	GENIE-MSK-P-0000880-T01-IM3	SRCBC	Plasmacytoid/Signet Ring Cell Bladder Carcinoma	Bladder Cancer	DOID:7968	plasmacytoid variant infiltrating bladder urothelial carcinoma	DOID:11054	urinary bladder cancer
GENIE-MSK-P-0000881	GENIE-MSK-P-0000881-T01-IM3	SFT	Solitary Fibrous Tumor/Hemangiopericytoma	Soft Tissue Sarcoma
GENIE-MSK-P-0000883	GENIE-MSK-P-0000883-T01-IM3	AASTR	Anaplastic Astrocytoma	Glioma	DOID:3078	grade III astrocytoma	DOID:3070	malignant glioma
GENIE-MSK-P-0000883	GENIE-MSK-P-0000883-T02-IM5	GBM	Glioblastoma Multiforme	Glioma
GENIE-MSK-P-0000884	GENIE-MSK-P-0000884-T01-IM3	ECD	Non-Langerhans Cell Histiocytosis/Erdheim-Chester Disease	Histiocytosis
GENIE-MSK-P-0000885	GENIE-MSK-P-0000885-T01-IM3	COAD	Colon Adenocarcinoma	Colorectal Cancer	DOID:234	colon adenocarcinoma	DOID:219	colon cancer
GENIE-MSK-P-0000887	GENIE-MSK-P-0000887-T01-IM3	IDC	Breast Invasive Ductal Carcinoma	Breast Cancer	DOID:3008	invasive ductal carcinoma	DOID:1612	breast cancer
GENIE-MSK-P-0000888	GENIE-MSK-P-0000888-T01-IM3	PRNE	Prostate Neuroendocrine Carcinoma	Prostate Cancer	DOID:2992	prostate neuroendocrine neoplasm	DOID:10283	prostate cancer
GENIE-MSK-P-0000889	GENIE-MSK-P-0000889-T01-IM3	THPD	Poorly Differentiated Thyroid Cancer	Thyroid Cancer
GENIE-MSK-P-0000890	GENIE-MSK-P-0000890-T01-IM3	THPD	Poorly Differentiated Thyroid Cancer	Thyroid Cancer
GENIE-MSK-P-0000891	GENIE-MSK-P-0000891-T01-IM3	BLCA	Bladder Urothelial Carcinoma	Bladder Cancer	DOID:4006	bladder urothelial carcinoma	DOID:11054	urinary bladder cancer
GENIE-MSK-P-0000892	GENIE-MSK-P-0000892-T01-IM3	BLCA	Bladder Urothelial Carcinoma	Bladder Cancer	DOID:4006	bladder urothelial carcinoma	DOID:11054	urinary bladder cancer
GENIE-MSK-P-0000893	GENIE-MSK-P-0000893-T01-IM3	SKCM	Cutaneous Melanoma	Melanoma	DOID:8923	skin melanoma	DOID:4159	skin cancer
GENIE-MSK-P-0000894	GENIE-MSK-P-0000894-T01-IM3	LUAD	Lung Adenocarcinoma	Non-Small Cell Lung Cancer	DOID:3910	lung adenocarcinoma	DOID:1324	lung cancer
GENIE-MSK-P-0000895	GENIE-MSK-P-0000895-T01-IM3	MUP	Melanoma of Unknown Primary	Melanoma
GENIE-MSK-P-0000896	GENIE-MSK-P-0000896-T01-IM3	AODG	Anaplastic Oligodendroglioma	Glioma
GENIE-MSK-P-0000897	GENIE-MSK-P-0000897-T01-IM3	LUNE	Large Cell Neuroendocrine Carcinoma	Non-Small Cell Lung Cancer	DOID:6658	pulmonary large cell neuroendocrine carcinoma	DOID:1324	lung cancer
GENIE-MSK-P-0000898	GENIE-MSK-P-0000898-T01-IM3	SKCM	Cutaneous Melanoma	Melanoma	DOID:8923	skin melanoma	DOID:4159	skin cancer
GENIE-MSK-P-0000899	GENIE-MSK-P-0000899-T01-IM3	ESCA	Esophageal Adenocarcinoma	Esophagogastric Cancer	DOID:4914	esophagus adenocarcinoma	DOID:5041	esophageal cancer
GENIE-MSK-P-0000900	GENIE-MSK-P-0000900-T01-IM3	LUAD	Lung Adenocarcinoma	Non-Small Cell Lung Cancer	DOID:3910	lung adenocarcinoma	DOID:1324	lung cancer
GENIE-MSK-P-0000901	GENIE-MSK-P-0000901-T01-IM3	CUP	Cancer of Unknown Primary	Cancer of Unknown Primary	DOID:162	cancer	DOID:162	cancer
GENIE-MSK-P-0000902	GENIE-MSK-P-0000902-T01-IM3	THPD	Poorly Differentiated Thyroid Cancer	Thyroid Cancer
GENIE-MSK-P-0000903	GENIE-MSK-P-0000903-T01-IM3	LUAD	Lung Adenocarcinoma	Non-Small Cell Lung Cancer	DOID:3910	lung adenocarcinoma	DOID:1324	lung cancer
GENIE-MSK-P-0000903	GENIE-MSK-P-0000903-T02-IM3	LUSC	Lung Squamous Cell Carcinoma	Non-Small Cell Lung Cancer	DOID:3907	lung squamous cell carcinoma	DOID:1324	lung cancer
GENIE-MSK-P-0000904	GENIE-MSK-P-0000904-T01-IM3	THHC	Hurthle Cell Thyroid Cancer	Thyroid Cancer	DOID:8161	thyroid Hurthle cell carcinoma	DOID:1781	thyroid cancer
GENIE-MSK-P-0000905	GENIE-MSK-P-0000905-T01-IM3	RMS	Rhabdomyosarcoma	Soft Tissue Sarcoma	DOID:3247	rhabdomyosarcoma	DOID:4045	muscle cancer
GENIE-MSK-P-0000906	GENIE-MSK-P-0000906-T01-IM3	GBM	Glioblastoma Multiforme	Glioma
GENIE-MSK-P-0000907	GENIE-MSK-P-0000907-T01-IM3	LUAD	Lung Adenocarcinoma	Non-Small Cell Lung Cancer	DOID:3910	lung adenocarcinoma	DOID:1324	lung cancer
GENIE-MSK-P-0000908	GENIE-MSK-P-0000908-T01-IM3	BLCA	Bladder Urothelial Carcinoma	Bladder Cancer	DOID:4006	bladder urothelial carcinoma	DOID:11054	urinary bladder cancer
GENIE-MSK-P-0000909	GENIE-MSK-P-0000909-T03-IM3	PRAD	Prostate Adenocarcinoma	Prostate Cancer	DOID:2526	prostate adenocarcinoma	DOID:10283	prostate cancer
GENIE-MSK-P-0000910	GENIE-MSK-P-0000910-T01-IM3	MUCC	Mucoepidermoid Carcinoma	Salivary Gland Cancer	DOID:4531	mucoepidermoid carcinoma	DOID:8850	salivary gland cancer
GENIE-MSK-P-0000911	GENIE-MSK-P-0000911-T01-IM3	COAD	Colon Adenocarcinoma	Colorectal Cancer	DOID:234	colon adenocarcinoma	DOID:219	colon cancer
GENIE-MSK-P-0000912	GENIE-MSK-P-0000912-T01-IM3	PRAD	Prostate Adenocarcinoma	Prostate Cancer	DOID:2526	prostate adenocarcinoma	DOID:10283	prostate cancer
GENIE-MSK-P-0000913	GENIE-MSK-P-0000913-T02-IM5	LUAD	Lung Adenocarcinoma	Non-Small Cell Lung Cancer	DOID:3910	lung adenocarcinoma	DOID:1324	lung cancer
GENIE-MSK-P-0000913	GENIE-MSK-P-0000913-T03-IM5	LUAD	Lung Adenocarcinoma	Non-Small Cell Lung Cancer	DOID:3910	lung adenocarcinoma	DOID:1324	lung cancer
GENIE-MSK-P-0000914	GENIE-MSK-P-0000914-T01-IM3	URCC	Unclassified Renal Cell Carcinoma	Renal Cell Carcinoma
GENIE-MSK-P-0000915	GENIE-MSK-P-0000915-T01-IM3	READ	Rectal Adenocarcinoma	Colorectal Cancer	DOID:1996	rectum adenocarcinoma	DOID:1993	rectum cancer
GENIE-MSK-P-0000916	GENIE-MSK-P-0000916-T01-IM3	BLCA	Bladder Urothelial Carcinoma	Bladder Cancer	DOID:4006	bladder urothelial carcinoma	DOID:11054	urinary bladder cancer
GENIE-MSK-P-0000917	GENIE-MSK-P-0000917-T01-IM3	CUP	Cancer of Unknown Primary	Cancer of Unknown Primary	DOID:162	cancer	DOID:162	cancer
GENIE-MSK-P-0000918	GENIE-MSK-P-0000918-T01-IM3	GBM	Glioblastoma Multiforme	Glioma
GENIE-MSK-P-0000919	GENIE-MSK-P-0000919-T01-IM3	CSCC	Cutaneous Squamous Cell Carcinoma	Skin Cancer, Non-Melanoma	DOID:3151	skin squamous cell carcinoma	DOID:4159	skin cancer
GENIE-MSK-P-0000920	GENIE-MSK-P-0000920-T01-IM3	IDC	Breast Invasive Ductal Carcinoma	Breast Cancer	DOID:3008	invasive ductal carcinoma	DOID:1612	breast cancer
GENIE-MSK-P-0000921	GENIE-MSK-P-0000921-T01-IM3	IDC	Breast Invasive Ductal Carcinoma	Breast Cancer	DOID:3008	invasive ductal carcinoma	DOID:1612	breast cancer
GENIE-MSK-P-0000922	GENIE-MSK-P-0000922-T01-IM3	SKCM	Cutaneous Melanoma	Melanoma	DOID:8923	skin melanoma	DOID:4159	skin cancer
GENIE-MSK-P-0000923	GENIE-MSK-P-0000923-T01-IM3	MYEC	Myoepithelial Carcinoma	Salivary Gland Cancer
GENIE-MSK-P-0000924	GENIE-MSK-P-0000924-T01-IM3	LUAD	Lung Adenocarcinoma	Non-Small Cell Lung Cancer	DOID:3910	lung adenocarcinoma	DOID:1324	lung cancer
GENIE-MSK-P-0000925	GENIE-MSK-P-0000925-T01-IM3	UTUC	Upper Tract Urothelial Carcinoma	Bladder Cancer
GENIE-MSK-P-0000926	GENIE-MSK-P-0000926-T01-IM3	MFH	Undifferentiated Pleomorphic Sarcoma/Malignant Fibrous Histiocytoma/High-Grade Spindle Cell Sarcoma	Soft Tissue Sarcoma	DOID:1907	malignant fibroxanthoma	DOID:201	connective tissue cancer
GENIE-MSK-P-0000927	GENIE-MSK-P-0000927-T01-IM3	MAAP	Mucinous Adenocarcinoma of the Appendix	Appendiceal Cancer	DOID:3608	appendix adenocarcinoma	DOID:11239	appendix cancer
GENIE-MSK-P-0000928	GENIE-MSK-P-0000928-T01-IM3	GSARC	Gliosarcoma	Glioma	DOID:3071	gliosarcoma	DOID:3070	malignant glioma
GENIE-MSK-P-0000928	GENIE-MSK-P-0000928-T02-IM6	GBM	Glioblastoma Multiforme	Glioma
GENIE-MSK-P-0000929	GENIE-MSK-P-0000929-T01-IM3	LUAD	Lung Adenocarcinoma	Non-Small Cell Lung Cancer	DOID:3910	lung adenocarcinoma	DOID:1324	lung cancer
GENIE-MSK-P-0000930	GENIE-MSK-P-0000930-T01-IM3	AODG	Anaplastic Oligodendroglioma	Glioma
GENIE-MSK-P-0000931	GENIE-MSK-P-0000931-T01-IM3	PRAD	Prostate Adenocarcinoma	Prostate Cancer	DOID:2526	prostate adenocarcinoma	DOID:10283	prostate cancer
GENIE-MSK-P-0000932	GENIE-MSK-P-0000932-T01-IM3	IHCH	Intrahepatic Cholangiocarcinoma	Hepatobiliary Cancer	DOID:4928	intrahepatic cholangiocarcinoma	DOID:4606	bile duct cancer
GENIE-MSK-P-0000933	GENIE-MSK-P-0000933-T01-IM3	COAD	Colon Adenocarcinoma	Colorectal Cancer	DOID:234	colon adenocarcinoma	DOID:219	colon cancer
GENIE-MSK-P-0000934	GENIE-MSK-P-0000934-T01-IM3	THME	Medullary Thyroid Cancer	Thyroid Cancer	DOID:3973	thyroid medullary carcinoma	DOID:1781	thyroid cancer
GENIE-MSK-P-0000935	GENIE-MSK-P-0000935-T01-IM3	PRAD	Prostate Adenocarcinoma	Prostate Cancer	DOID:2526	prostate adenocarcinoma	DOID:10283	prostate cancer
GENIE-MSK-P-0000936	GENIE-MSK-P-0000936-T01-IM3	CUP	Cancer of Unknown Primary	Cancer of Unknown Primary	DOID:162	cancer	DOID:162	cancer
GENIE-MSK-P-0000937	GENIE-MSK-P-0000937-T01-IM3	CHDM	Chordoma	Bone Cancer	DOID:3302	chordoma	DOID:184	bone cancer
GENIE-MSK-P-0000938	GENIE-MSK-P-0000938-T01-IM3	GEJ	Adenocarcinoma of the Gastroesophageal Junction	Esophagogastric Cancer	DOID:4944	gastroesophageal junction adenocarcinoma	DOID:3119	gastrointestinal system cancer
GENIE-MSK-P-0000939	GENIE-MSK-P-0000939-T01-IM3	BCC	Basal Cell Carcinoma	Skin Cancer, Non-Melanoma	DOID:2513	basal cell carcinoma	DOID:4159	skin cancer
GENIE-MSK-P-0000939	GENIE-MSK-P-0000939-T02-IM5	BCC	Basal Cell Carcinoma	Skin Cancer, Non-Melanoma	DOID:2513	basal cell carcinoma	DOID:4159	skin cancer
GENIE-MSK-P-0000940	GENIE-MSK-P-0000940-T01-IM3	COAD	Colon Adenocarcinoma	Colorectal Cancer	DOID:234	colon adenocarcinoma	DOID:219	colon cancer
GENIE-MSK-P-0000941	GENIE-MSK-P-0000941-T01-IM3	BMGCT	Mixed Germ Cell Tumor	Germ Cell Tumor	DOID:3306	mixed germ cell cancer	DOID:162	cancer
GENIE-MSK-P-0000942	GENIE-MSK-P-0000942-T01-IM3	HCCIHCH	Hepatocellular Carcinoma plus Intrahepatic Cholangiocarcinoma	Hepatobiliary Cancer
GENIE-MSK-P-0000943	GENIE-MSK-P-0000943-T01-IM3	MCC	Merkel Cell Carcinoma	Skin Cancer, Non-Melanoma
GENIE-MSK-P-0000944	GENIE-MSK-P-0000944-T01-IM3	GBM	Glioblastoma Multiforme	Glioma
GENIE-MSK-P-0000945	GENIE-MSK-P-0000945-T01-IM3	OPHSC	Oropharynx Squamous Cell Carcinoma	Head and Neck Cancer	DOID:0050921	pharynx squamous cell carcinoma	DOID:0060119	pharynx cancer
GENIE-MSK-P-0000946	GENIE-MSK-P-0000946-T01-IM3	IDC	Breast Invasive Ductal Carcinoma	Breast Cancer	DOID:3008	invasive ductal carcinoma	DOID:1612	breast cancer
GENIE-MSK-P-0000947	GENIE-MSK-P-0000947-T01-IM3	BRCANOS	Breast Invasive Cancer, NOS	Breast Cancer
GENIE-MSK-P-0000948	GENIE-MSK-P-0000948-T01-IM3	ACYC	Adenoid Cystic Carcinoma	Salivary Gland Cancer	DOID:0080202	adenoid cystic carcinoma	DOID:162	cancer
GENIE-MSK-P-0000949	GENIE-MSK-P-0000949-T01-IM3	OCSC	Oral Cavity Squamous Cell Carcinoma	Head and Neck Cancer	DOID:0050866	oral squamous cell carcinoma	DOID:8618	oral cavity cancer
GENIE-MSK-P-0000950	GENIE-MSK-P-0000950-T01-IM3	SBC	Small Bowel Cancer	Small Bowel Cancer	DOID:4907	small intestine carcinoma	DOID:10155	intestinal cancer
GENIE-MSK-P-0000950	GENIE-MSK-P-0000950-T02-IM3	SBC	Small Bowel Cancer	Small Bowel Cancer	DOID:4907	small intestine carcinoma	DOID:10155	intestinal cancer
GENIE-MSK-P-0000951	GENIE-MSK-P-0000951-T01-IM3	CSCC	Cutaneous Squamous Cell Carcinoma	Skin Cancer, Non-Melanoma	DOID:3151	skin squamous cell carcinoma	DOID:4159	skin cancer
GENIE-MSK-P-0000952	GENIE-MSK-P-0000952-T01-IM3	UEC	Uterine Endometrioid Carcinoma	Endometrial Cancer	DOID:2870	endometrial adenocarcinoma	DOID:363	uterine cancer
GENIE-MSK-P-0000952	GENIE-MSK-P-0000952-T02-IM5	UEC	Uterine Endometrioid Carcinoma	Endometrial Cancer	DOID:2870	endometrial adenocarcinoma	DOID:363	uterine cancer
GENIE-MSK-P-0000952	GENIE-MSK-P-0000952-T03-IM5	UEC	Uterine Endometrioid Carcinoma	Endometrial Cancer	DOID:2870	endometrial adenocarcinoma	DOID:363	uterine cancer
GENIE-MSK-P-0000954	GENIE-MSK-P-0000954-T01-IM3	THAP	Anaplastic Thyroid Cancer	Thyroid Cancer
GENIE-MSK-P-0000955	GENIE-MSK-P-0000955-T01-IM3	ILC	Breast Invasive Lobular Carcinoma	Breast Cancer
GENIE-MSK-P-0000956	GENIE-MSK-P-0000956-T01-IM3	SBC	Small Bowel Cancer	Small Bowel Cancer	DOID:4907	small intestine carcinoma	DOID:10155	intestinal cancer
GENIE-MSK-P-0000957	GENIE-MSK-P-0000957-T01-IM3	SDCA	Salivary Duct Carcinoma	Salivary Gland Cancer
GENIE-MSK-P-0000958	GENIE-MSK-P-0000958-T01-IM3	SKCM	Cutaneous Melanoma	Melanoma	DOID:8923	skin melanoma	DOID:4159	skin cancer
GENIE-MSK-P-0000960	GENIE-MSK-P-0000960-T01-IM3	GBM	Glioblastoma Multiforme	Glioma
GENIE-MSK-P-0000961	GENIE-MSK-P-0000961-T01-IM3	BMGCT	Mixed Germ Cell Tumor	Germ Cell Tumor	DOID:3306	mixed germ cell cancer	DOID:162	cancer
GENIE-MSK-P-0000962	GENIE-MSK-P-0000962-T01-IM3	UPECOMA	Uterine Perivascular Epithelioid Cell Tumor	Uterine Sarcoma	DOID:7437	uterus perivascular epithelioid cell tumor	DOID:363	uterine cancer
GENIE-MSK-P-0000963	GENIE-MSK-P-0000963-T01-IM3	LUAD	Lung Adenocarcinoma	Non-Small Cell Lung Cancer	DOID:3910	lung adenocarcinoma	DOID:1324	lung cancer
GENIE-MSK-P-0000964	GENIE-MSK-P-0000964-T01-IM3	PRAD	Prostate Adenocarcinoma	Prostate Cancer	DOID:2526	prostate adenocarcinoma	DOID:10283	prostate cancer
GENIE-MSK-P-0000964	GENIE-MSK-P-0000964-T02-IM3	PRAD	Prostate Adenocarcinoma	Prostate Cancer	DOID:2526	prostate adenocarcinoma	DOID:10283	prostate cancer
GENIE-MSK-P-0000964	GENIE-MSK-P-0000964-T03-IM5	PRAD	Prostate Adenocarcinoma	Prostate Cancer	DOID:2526	prostate adenocarcinoma	DOID:10283	prostate cancer
GENIE-MSK-P-0000965	GENIE-MSK-P-0000965-T01-IM3	IDC	Breast Invasive Ductal Carcinoma	Breast Cancer	DOID:3008	invasive ductal carcinoma	DOID:1612	breast cancer
GENIE-MSK-P-0000966	GENIE-MSK-P-0000966-T01-IM3	PRAD	Prostate Adenocarcinoma	Prostate Cancer	DOID:2526	prostate adenocarcinoma	DOID:10283	prostate cancer
GENIE-MSK-P-0000966	GENIE-MSK-P-0000966-T02-IM3	PRAD	Prostate Adenocarcinoma	Prostate Cancer	DOID:2526	prostate adenocarcinoma	DOID:10283	prostate cancer
GENIE-MSK-P-0000967	GENIE-MSK-P-0000967-T01-IM3	THHC	Hurthle Cell Thyroid Cancer	Thyroid Cancer	DOID:8161	thyroid Hurthle cell carcinoma	DOID:1781	thyroid cancer
GENIE-MSK-P-0000968	GENIE-MSK-P-0000968-T01-IM3	ARMM	Anorectal Mucosal Melanoma	Melanoma	DOID:14145	malignant anus melanoma	DOID:5672	large intestine cancer
GENIE-MSK-P-0000969	GENIE-MSK-P-0000969-T01-IM3	IDC	Breast Invasive Ductal Carcinoma	Breast Cancer	DOID:3008	invasive ductal carcinoma	DOID:1612	breast cancer
GENIE-MSK-P-0000970	GENIE-MSK-P-0000970-T01-IM3	SBWDNET	Small Bowel Well-Differentiated Neuroendocrine Tumor	Gastrointestinal Neuroendocrine Tumor
GENIE-MSK-P-0000972	GENIE-MSK-P-0000972-T01-IM3	MYCHS	Myxoid Chondrosarcoma	Bone Cancer	DOID:5861	myxoid chondrosarcoma	DOID:201	connective tissue cancer
GENIE-MSK-P-0000973	GENIE-MSK-P-0000973-T01-IM3	IDC	Breast Invasive Ductal Carcinoma	Breast Cancer	DOID:3008	invasive ductal carcinoma	DOID:1612	breast cancer
GENIE-MSK-P-0000976	GENIE-MSK-P-0000976-T01-IM3	THPA	Papillary Thyroid Cancer	Thyroid Cancer	DOID:3969	papillary thyroid carcinoma	DOID:1781	thyroid cancer
GENIE-MSK-P-0000977	GENIE-MSK-P-0000977-T01-IM3	ESCA	Esophageal Adenocarcinoma	Esophagogastric Cancer	DOID:4914	esophagus adenocarcinoma	DOID:5041	esophageal cancer
GENIE-MSK-P-0000978	GENIE-MSK-P-0000978-T01-IM3	LUAD	Lung Adenocarcinoma	Non-Small Cell Lung Cancer	DOID:3910	lung adenocarcinoma	DOID:1324	lung cancer
GENIE-MSK-P-0000978	GENIE-MSK-P-0000978-T02-IM5	LUAD	Lung Adenocarcinoma	Non-Small Cell Lung Cancer	DOID:3910	lung adenocarcinoma	DOID:1324	lung cancer
GENIE-MSK-P-0000978	GENIE-MSK-P-0000978-T03-IM5	LUAD	Lung Adenocarcinoma	Non-Small Cell Lung Cancer	DOID:3910	lung adenocarcinoma	DOID:1324	lung cancer
GENIE-MSK-P-0000979	GENIE-MSK-P-0000979-T01-IM3	COAD	Colon Adenocarcinoma	Colorectal Cancer	DOID:234	colon adenocarcinoma	DOID:219	colon cancer
GENIE-MSK-P-0000980	GENIE-MSK-P-0000980-T01-IM3	ACYC	Adenoid Cystic Carcinoma	Salivary Gland Cancer	DOID:0080202	adenoid cystic carcinoma	DOID:162	cancer
GENIE-MSK-P-0000982	GENIE-MSK-P-0000982-T01-IM3	READ	Rectal Adenocarcinoma	Colorectal Cancer	DOID:1996	rectum adenocarcinoma	DOID:1993	rectum cancer
GENIE-MSK-P-0000982	GENIE-MSK-P-0000982-T02-IM5	READ	Rectal Adenocarcinoma	Colorectal Cancer	DOID:1996	rectum adenocarcinoma	DOID:1993	rectum cancer
GENIE-MSK-P-0000984	GENIE-MSK-P-0000984-T01-IM3	IDC	Breast Invasive Ductal Carcinoma	Breast Cancer	DOID:3008	invasive ductal carcinoma	DOID:1612	breast cancer
GENIE-MSK-P-0000984	GENIE-MSK-P-0000984-T02-IM5	IDC	Breast Invasive Ductal Carcinoma	Breast Cancer	DOID:3008	invasive ductal carcinoma	DOID:1612	breast cancer
GENIE-MSK-P-0000985	GENIE-MSK-P-0000985-T01-IM3	IDC	Breast Invasive Ductal Carcinoma	Breast Cancer	DOID:3008	invasive ductal carcinoma	DOID:1612	breast cancer
GENIE-MSK-P-0000987	GENIE-MSK-P-0000987-T01-IM3	LUAD	Lung Adenocarcinoma	Non-Small Cell Lung Cancer	DOID:3910	lung adenocarcinoma	DOID:1324	lung cancer
GENIE-MSK-P-0000988	GENIE-MSK-P-0000988-T01-IM3	READ	Rectal Adenocarcinoma	Colorectal Cancer	DOID:1996	rectum adenocarcinoma	DOID:1993	rectum cancer
GENIE-MSK-P-0000989	GENIE-MSK-P-0000989-T01-IM3	LUAD	Lung Adenocarcinoma	Non-Small Cell Lung Cancer	DOID:3910	lung adenocarcinoma	DOID:1324	lung cancer
GENIE-MSK-P-0000990	GENIE-MSK-P-0000990-T02-IM3	PRAD	Prostate Adenocarcinoma	Prostate Cancer	DOID:2526	prostate adenocarcinoma	DOID:10283	prostate cancer
GENIE-MSK-P-0000991	GENIE-MSK-P-0000991-T01-IM3	ESCA	Esophageal Adenocarcinoma	Esophagogastric Cancer	DOID:4914	esophagus adenocarcinoma	DOID:5041	esophageal cancer
GENIE-MSK-P-0000992	GENIE-MSK-P-0000992-T01-IM3	BMGCT	Mixed Germ Cell Tumor	Germ Cell Tumor	DOID:3306	mixed germ cell cancer	DOID:162	cancer
GENIE-MSK-P-0000993	GENIE-MSK-P-0000993-T01-IM3	LUSC	Lung Squamous Cell Carcinoma	Non-Small Cell Lung Cancer	DOID:3907	lung squamous cell carcinoma	DOID:1324	lung cancer
GENIE-MSK-P-0000994	GENIE-MSK-P-0000994-T01-IM3	COAD	Colon Adenocarcinoma	Colorectal Cancer	DOID:234	colon adenocarcinoma	DOID:219	colon cancer
GENIE-MSK-P-0000995	GENIE-MSK-P-0000995-T01-IM3	GINET	Gastrointestinal Neuroendocrine Tumors	Gastrointestinal Neuroendocrine Tumor
GENIE-MSK-P-0000997	GENIE-MSK-P-0000997-T01-IM3	COAD	Colon Adenocarcinoma	Colorectal Cancer	DOID:234	colon adenocarcinoma	DOID:219	colon cancer
GENIE-MSK-P-0000997	GENIE-MSK-P-0000997-T02-IM3	COAD	Colon Adenocarcinoma	Colorectal Cancer	DOID:234	colon adenocarcinoma	DOID:219	colon cancer
GENIE-MSK-P-0000998	GENIE-MSK-P-0000998-T01-IM3	ALUCA	Atypical Lung Carcinoid	Non-Small Cell Lung Cancer
GENIE-MSK-P-0000999	GENIE-MSK-P-0000999-T01-IM3	SWDNET	Well-Differentiated Neuroendocrine Tumors of the Stomach	Gastrointestinal Neuroendocrine Tumor
GENIE-MSK-P-0001000	GENIE-MSK-P-0001000-T01-IM3	ASPS	Alveolar Soft Part Sarcoma	Soft Tissue Sarcoma	DOID:4239	alveolar soft part sarcoma	DOID:4045	muscle cancer
GENIE-MSK-P-0001001	GENIE-MSK-P-0001001-T01-IM3	IHCH	Intrahepatic Cholangiocarcinoma	Hepatobiliary Cancer	DOID:4928	intrahepatic cholangiocarcinoma	DOID:4606	bile duct cancer
GENIE-MSK-P-0001002	GENIE-MSK-P-0001002-T01-IM3	MPNST	Malignant Peripheral Nerve Sheath Tumor	Nerve Sheath Tumor	DOID:5940	malignant peripheral nerve sheath tumor	DOID:1192	peripheral nervous system neoplasm
GENIE-MSK-P-0001003	GENIE-MSK-P-0001003-T01-IM3	SFT	Solitary Fibrous Tumor/Hemangiopericytoma	Soft Tissue Sarcoma
GENIE-MSK-P-0001004	GENIE-MSK-P-0001004-T01-IM3	BMGCT	Mixed Germ Cell Tumor	Germ Cell Tumor	DOID:3306	mixed germ cell cancer	DOID:162	cancer
GENIE-MSK-P-0001005	GENIE-MSK-P-0001005-T01-IM3	USC	Uterine Serous Carcinoma/Uterine Papillary Serous Carcinoma	Endometrial Cancer	DOID:5750	uterine corpus serous adenocarcinoma	DOID:363	uterine cancer
GENIE-MSK-P-0001006	GENIE-MSK-P-0001006-T01-IM3	THAP	Anaplastic Thyroid Cancer	Thyroid Cancer
GENIE-MSK-P-0001007	GENIE-MSK-P-0001007-T01-IM3	THPD	Poorly Differentiated Thyroid Cancer	Thyroid Cancer
GENIE-MSK-P-0001007	GENIE-MSK-P-0001007-T02-IM5	THPD	Poorly Differentiated Thyroid Cancer	Thyroid Cancer
GENIE-MSK-P-0001008	GENIE-MSK-P-0001008-T01-IM3	BLCA	Bladder Urothelial Carcinoma	Bladder Cancer	DOID:4006	bladder urothelial carcinoma	DOID:11054	urinary bladder cancer
GENIE-MSK-P-0001009	GENIE-MSK-P-0001009-T01-IM3	BMGCT	Mixed Germ Cell Tumor	Germ Cell Tumor	DOID:3306	mixed germ cell cancer	DOID:162	cancer
GENIE-MSK-P-0001010	GENIE-MSK-P-0001010-T01-IM3	LUAD	Lung Adenocarcinoma	Non-Small Cell Lung Cancer	DOID:3910	lung adenocarcinoma	DOID:1324	lung cancer
GENIE-MSK-P-0001010	GENIE-MSK-P-0001010-T02-IM5	LUAD	Lung Adenocarcinoma	Non-Small Cell Lung Cancer	DOID:3910	lung adenocarcinoma	DOID:1324	lung cancer
GENIE-MSK-P-0001011	GENIE-MSK-P-0001011-T01-IM3	IDC	Breast Invasive Ductal Carcinoma	Breast Cancer	DOID:3008	invasive ductal carcinoma	DOID:1612	breast cancer
GENIE-MSK-P-0001012	GENIE-MSK-P-0001012-T01-IM3	BMGCT	Mixed Germ Cell Tumor	Germ Cell Tumor	DOID:3306	mixed germ cell cancer	DOID:162	cancer
GENIE-MSK-P-0001013	GENIE-MSK-P-0001013-T01-IM3	EHCH	Extrahepatic Cholangiocarcinoma	Hepatobiliary Cancer
GENIE-MSK-P-0001014	GENIE-MSK-P-0001014-T01-IM3	SEM	Seminoma	Germ Cell Tumor	DOID:4440	seminoma	DOID:162	cancer
GENIE-MSK-P-0001015	GENIE-MSK-P-0001015-T01-IM3	THPA	Papillary Thyroid Cancer	Thyroid Cancer	DOID:3969	papillary thyroid carcinoma	DOID:1781	thyroid cancer
GENIE-MSK-P-0001016	GENIE-MSK-P-0001016-T01-IM3	ERMS	Embryonal Rhabdomyosarcoma	Soft Tissue Sarcoma	DOID:3246	embryonal rhabdomyosarcoma	DOID:4045	muscle cancer
GENIE-MSK-P-0001017	GENIE-MSK-P-0001017-T01-IM3	READ	Rectal Adenocarcinoma	Colorectal Cancer	DOID:1996	rectum adenocarcinoma	DOID:1993	rectum cancer
GENIE-MSK-P-0001018	GENIE-MSK-P-0001018-T01-IM3	THPA	Papillary Thyroid Cancer	Thyroid Cancer	DOID:3969	papillary thyroid carcinoma	DOID:1781	thyroid cancer
GENIE-MSK-P-0001019	GENIE-MSK-P-0001019-T01-IM3	GIST	Gastrointestinal Stromal Tumor	Gastrointestinal Stromal Tumor	DOID:9253	gastrointestinal stromal tumor	DOID:3119	gastrointestinal system cancer
GENIE-MSK-P-0001020	GENIE-MSK-P-0001020-T01-IM3	COAD	Colon Adenocarcinoma	Colorectal Cancer	DOID:234	colon adenocarcinoma	DOID:219	colon cancer
GENIE-MSK-P-0001021	GENIE-MSK-P-0001021-T01-IM3	PRAD	Prostate Adenocarcinoma	Prostate Cancer	DOID:2526	prostate adenocarcinoma	DOID:10283	prostate cancer
GENIE-MSK-P-0001023	GENIE-MSK-P-0001023-T01-IM3	ESCA	Esophageal Adenocarcinoma	Esophagogastric Cancer	DOID:4914	esophagus adenocarcinoma	DOID:5041	esophageal cancer
GENIE-MSK-P-0001026	GENIE-MSK-P-0001026-T01-IM3	SCOS	Small Cell Osteosarcoma	Bone Cancer	DOID:3377	small cell osteogenic sarcoma	DOID:184	bone cancer
GENIE-MSK-P-0001027	GENIE-MSK-P-0001027-T01-IM3	PLEMESO	Pleural Mesothelioma, Epithelioid Type	Mesothelioma
GENIE-MSK-P-0001028	GENIE-MSK-P-0001028-T01-IM3	THHC	Hurthle Cell Thyroid Cancer	Thyroid Cancer	DOID:8161	thyroid Hurthle cell carcinoma	DOID:1781	thyroid cancer
GENIE-MSK-P-0001029	GENIE-MSK-P-0001029-T01-IM3	ACRM	Acral Melanoma	Melanoma
GENIE-MSK-P-0001030	GENIE-MSK-P-0001030-T01-IM3	ANSC	Anal Squamous Cell Carcinoma	Anal Cancer	DOID:5525	anal squamous cell carcinoma	DOID:5672	large intestine cancer
GENIE-MSK-P-0001031	GENIE-MSK-P-0001031-T01-IM3	CUP	Cancer of Unknown Primary	Cancer of Unknown Primary	DOID:162	cancer	DOID:162	cancer
GENIE-MSK-P-0001032	GENIE-MSK-P-0001032-T01-IM3	IDC	Breast Invasive Ductal Carcinoma	Breast Cancer	DOID:3008	invasive ductal carcinoma	DOID:1612	breast cancer
GENIE-MSK-P-0001034	GENIE-MSK-P-0001034-T01-IM3	ACYC	Adenoid Cystic Carcinoma	Salivary Gland Cancer	DOID:0080202	adenoid cystic carcinoma	DOID:162	cancer
GENIE-MSK-P-0001035	GENIE-MSK-P-0001035-T01-IM3	MFH	Undifferentiated Pleomorphic Sarcoma/Malignant Fibrous Histiocytoma/High-Grade Spindle Cell Sarcoma	Soft Tissue Sarcoma	DOID:1907	malignant fibroxanthoma	DOID:201	connective tissue cancer
GENIE-MSK-P-0001036	GENIE-MSK-P-0001036-T01-IM3	SOC	Serous Ovarian Cancer	Ovarian Cancer	DOID:5744	ovary serous adenocarcinoma	DOID:2394	ovarian cancer
GENIE-MSK-P-0001037	GENIE-MSK-P-0001037-T01-IM3	LUAD	Lung Adenocarcinoma	Non-Small Cell Lung Cancer	DOID:3910	lung adenocarcinoma	DOID:1324	lung cancer
GENIE-MSK-P-0001037	GENIE-MSK-P-0001037-T02-IM6	LUAD	Lung Adenocarcinoma	Non-Small Cell Lung Cancer	DOID:3910	lung adenocarcinoma	DOID:1324	lung cancer
GENIE-MSK-P-0001038	GENIE-MSK-P-0001038-T01-IM3	UCS	Uterine Carcinosarcoma/Uterine Malignant Mixed Mullerian Tumor	Endometrial Cancer	DOID:6171	uterine carcinosarcoma	DOID:363	uterine cancer
GENIE-MSK-P-0001039	GENIE-MSK-P-0001039-T01-IM3	SFT	Solitary Fibrous Tumor/Hemangiopericytoma	Soft Tissue Sarcoma
GENIE-MSK-P-0001040	GENIE-MSK-P-0001040-T02-IM3	STAD	Stomach Adenocarcinoma	Esophagogastric Cancer	DOID:3717	gastric adenocarcinoma	DOID:10534	stomach cancer
GENIE-MSK-P-0001040	GENIE-MSK-P-0001040-T01-IM3	STAD	Stomach Adenocarcinoma	Esophagogastric Cancer	DOID:3717	gastric adenocarcinoma	DOID:10534	stomach cancer
GENIE-MSK-P-0001041	GENIE-MSK-P-0001041-T01-IM3	THPD	Poorly Differentiated Thyroid Cancer	Thyroid Cancer
GENIE-MSK-P-0001042	GENIE-MSK-P-0001042-T01-IM3	CSCC	Cutaneous Squamous Cell Carcinoma	Skin Cancer, Non-Melanoma	DOID:3151	skin squamous cell carcinoma	DOID:4159	skin cancer
GENIE-MSK-P-0001043	GENIE-MSK-P-0001043-T01-IM3	IDC	Breast Invasive Ductal Carcinoma	Breast Cancer	DOID:3008	invasive ductal carcinoma	DOID:1612	breast cancer
GENIE-MSK-P-0001044	GENIE-MSK-P-0001044-T01-IM3	UCS	Uterine Carcinosarcoma/Uterine Malignant Mixed Mullerian Tumor	Endometrial Cancer	DOID:6171	uterine carcinosarcoma	DOID:363	uterine cancer
GENIE-MSK-P-0001046	GENIE-MSK-P-0001046-T01-IM3	ULMS	Uterine Leiomyosarcoma	Uterine Sarcoma	DOID:5289	uterus leiomyosarcoma	DOID:363	uterine cancer
GENIE-MSK-P-0001047	GENIE-MSK-P-0001047-T01-IM3	GEJ	Adenocarcinoma of the Gastroesophageal Junction	Esophagogastric Cancer	DOID:4944	gastroesophageal junction adenocarcinoma	DOID:3119	gastrointestinal system cancer
GENIE-MSK-P-0001047	GENIE-MSK-P-0001047-T02-IM5	GEJ	Adenocarcinoma of the Gastroesophageal Junction	Esophagogastric Cancer	DOID:4944	gastroesophageal junction adenocarcinoma	DOID:3119	gastrointestinal system cancer
GENIE-MSK-P-0001048	GENIE-MSK-P-0001048-T01-IM3	BMGCT	Mixed Germ Cell Tumor	Germ Cell Tumor	DOID:3306	mixed germ cell cancer	DOID:162	cancer
GENIE-MSK-P-0001049	GENIE-MSK-P-0001049-T01-IM3	GSARC	Gliosarcoma	Glioma	DOID:3071	gliosarcoma	DOID:3070	malignant glioma
GENIE-MSK-P-0001050	GENIE-MSK-P-0001050-T01-IM3	HGSOC	High-Grade Serous Ovarian Cancer	Ovarian Cancer	DOID:0050933	ovarian serous carcinoma	DOID:2394	ovarian cancer
GENIE-MSK-P-0001051	GENIE-MSK-P-0001051-T01-IM3	EPM	Ependymoma	CNS Cancer
GENIE-MSK-P-0001052	GENIE-MSK-P-0001052-T01-IM3	GBM	Glioblastoma Multiforme	Glioma
GENIE-MSK-P-0001052	GENIE-MSK-P-0001052-T02-IM5	GSARC	Gliosarcoma	Glioma	DOID:3071	gliosarcoma	DOID:3070	malignant glioma
GENIE-MSK-P-0001053	GENIE-MSK-P-0001053-T01-IM3	GSARC	Gliosarcoma	Glioma	DOID:3071	gliosarcoma	DOID:3070	malignant glioma
GENIE-MSK-P-0001054	GENIE-MSK-P-0001054-T01-IM3	COAD	Colon Adenocarcinoma	Colorectal Cancer	DOID:234	colon adenocarcinoma	DOID:219	colon cancer
GENIE-MSK-P-0001054	GENIE-MSK-P-0001054-T02-IM3	COAD	Colon Adenocarcinoma	Colorectal Cancer	DOID:234	colon adenocarcinoma	DOID:219	colon cancer
GENIE-MSK-P-0001055	GENIE-MSK-P-0001055-T01-IM3	SFT	Solitary Fibrous Tumor/Hemangiopericytoma	Soft Tissue Sarcoma
GENIE-MSK-P-0001055	GENIE-MSK-P-0001055-T02-IM5	HPCCNS	Hemangiopericytoma of the Central Nervous System	CNS Cancer	DOID:4957	meninges hemangiopericytoma	DOID:3565	meningioma
GENIE-MSK-P-0001056	GENIE-MSK-P-0001056-T01-IM3	DDLS	Dedifferentiated Liposarcoma	Soft Tissue Sarcoma
GENIE-MSK-P-0001057	GENIE-MSK-P-0001057-T01-IM3	GCEMU	Gastric Type Mucinous Carcinoma	Cervical Cancer
GENIE-MSK-P-0001057	GENIE-MSK-P-0001057-T02-IM5	ECAD	Endocervical Adenocarcinoma	Cervical Cancer	DOID:7519	endocervical carcinoma	DOID:4362	cervical cancer
GENIE-MSK-P-0001058	GENIE-MSK-P-0001058-T01-IM3	BCCA	Choriocarcinoma	Germ Cell Tumor	DOID:3594	choriocarcinoma	DOID:162	cancer
GENIE-MSK-P-0001059	GENIE-MSK-P-0001059-T02-IM3	PSCC	Penile Squamous Cell Carcinoma	Penile Cancer	DOID:5518	penis squamous cell carcinoma	DOID:11615	penile cancer
GENIE-MSK-P-0001060	GENIE-MSK-P-0001060-T01-IM3	TRCC	Translocation-Associated Renal Cell Carcinoma	Renal Cell Carcinoma
GENIE-MSK-P-0001061	GENIE-MSK-P-0001061-T01-IM3	BRCANOS	Breast Invasive Cancer, NOS	Breast Cancer
GENIE-MSK-P-0001062	GENIE-MSK-P-0001062-T02-IM3	SYNS	Synovial Sarcoma	Soft Tissue Sarcoma	DOID:5485	synovial sarcoma	DOID:201	connective tissue cancer
GENIE-MSK-P-0001063	GENIE-MSK-P-0001063-T01-IM3	THYC	Thymic Carcinoma	Thymic Tumor	DOID:4554	type C thymoma	DOID:3277	thymus cancer
GENIE-MSK-P-0001070	GENIE-MSK-P-0001070-T01-IM3	ACC	Adrenocortical Carcinoma	Adrenocortical Carcinoma	DOID:3948	adrenocortical carcinoma	DOID:3953	adrenal gland cancer
GENIE-MSK-P-0001071	GENIE-MSK-P-0001071-T01-IM3	PRAD	Prostate Adenocarcinoma	Prostate Cancer	DOID:2526	prostate adenocarcinoma	DOID:10283	prostate cancer
GENIE-MSK-P-0001073	GENIE-MSK-P-0001073-T01-IM3	UEC	Uterine Endometrioid Carcinoma	Endometrial Cancer	DOID:2870	endometrial adenocarcinoma	DOID:363	uterine cancer
GENIE-MSK-P-0001074	GENIE-MSK-P-0001074-T01-IM3	BLCA	Bladder Urothelial Carcinoma	Bladder Cancer	DOID:4006	bladder urothelial carcinoma	DOID:11054	urinary bladder cancer
GENIE-MSK-P-0001076	GENIE-MSK-P-0001076-T01-IM3	AOAST	Anaplastic Oligoastrocytoma	Glioma
GENIE-MSK-P-0001077	GENIE-MSK-P-0001077-T01-IM3	ESCA	Esophageal Adenocarcinoma	Esophagogastric Cancer	DOID:4914	esophagus adenocarcinoma	DOID:5041	esophageal cancer
GENIE-MSK-P-0001078	GENIE-MSK-P-0001078-T01-IM3	IDC	Breast Invasive Ductal Carcinoma	Breast Cancer	DOID:3008	invasive ductal carcinoma	DOID:1612	breast cancer
GENIE-MSK-P-0001079	GENIE-MSK-P-0001079-T01-IM3	READ	Rectal Adenocarcinoma	Colorectal Cancer	DOID:1996	rectum adenocarcinoma	DOID:1993	rectum cancer
GENIE-MSK-P-0001080	GENIE-MSK-P-0001080-T01-IM3	HGSOC	High-Grade Serous Ovarian Cancer	Ovarian Cancer	DOID:0050933	ovarian serous carcinoma	DOID:2394	ovarian cancer
GENIE-MSK-P-0001081	GENIE-MSK-P-0001081-T01-IM3	SKCM	Cutaneous Melanoma	Melanoma	DOID:8923	skin melanoma	DOID:4159	skin cancer
GENIE-MSK-P-0001082	GENIE-MSK-P-0001082-T01-IM3	OCSC	Oral Cavity Squamous Cell Carcinoma	Head and Neck Cancer	DOID:0050866	oral squamous cell carcinoma	DOID:8618	oral cavity cancer
GENIE-MSK-P-0001083	GENIE-MSK-P-0001083-T01-IM3	EPIS	Epithelioid Sarcoma	Soft Tissue Sarcoma	DOID:6193	epithelioid sarcoma	DOID:162	cancer
GENIE-MSK-P-0001084	GENIE-MSK-P-0001084-T01-IM3	LUSC	Lung Squamous Cell Carcinoma	Non-Small Cell Lung Cancer	DOID:3907	lung squamous cell carcinoma	DOID:1324	lung cancer
GENIE-MSK-P-0001085	GENIE-MSK-P-0001085-T01-IM3	UCS	Uterine Carcinosarcoma/Uterine Malignant Mixed Mullerian Tumor	Endometrial Cancer	DOID:6171	uterine carcinosarcoma	DOID:363	uterine cancer
GENIE-MSK-P-0001086	GENIE-MSK-P-0001086-T01-IM3	HGSOC	High-Grade Serous Ovarian Cancer	Ovarian Cancer	DOID:0050933	ovarian serous carcinoma	DOID:2394	ovarian cancer
GENIE-MSK-P-0001087	GENIE-MSK-P-0001087-T01-IM3	MFH	Undifferentiated Pleomorphic Sarcoma/Malignant Fibrous Histiocytoma/High-Grade Spindle Cell Sarcoma	Soft Tissue Sarcoma	DOID:1907	malignant fibroxanthoma	DOID:201	connective tissue cancer
GENIE-MSK-P-0001088	GENIE-MSK-P-0001088-T01-IM3	MRLS	Myxoid/Round-Cell Liposarcoma	Soft Tissue Sarcoma	DOID:5709	mixed-type liposarcoma	DOID:201	connective tissue cancer
GENIE-MSK-P-0001089	GENIE-MSK-P-0001089-T01-IM3	LUAD	Lung Adenocarcinoma	Non-Small Cell Lung Cancer	DOID:3910	lung adenocarcinoma	DOID:1324	lung cancer
GENIE-MSK-P-0001090	GENIE-MSK-P-0001090-T01-IM3	SCRMS	Spindle Cell Rhabdomyosarcoma	Soft Tissue Sarcoma	DOID:3260	spindle cell rhabdomyosarcoma	DOID:4045	muscle cancer
GENIE-MSK-P-0001091	GENIE-MSK-P-0001091-T01-IM3	SFT	Solitary Fibrous Tumor/Hemangiopericytoma	Soft Tissue Sarcoma
GENIE-MSK-P-0001092	GENIE-MSK-P-0001092-T01-IM3	PRAD	Prostate Adenocarcinoma	Prostate Cancer	DOID:2526	prostate adenocarcinoma	DOID:10283	prostate cancer
GENIE-MSK-P-0001093	GENIE-MSK-P-0001093-T01-IM3	LUAD	Lung Adenocarcinoma	Non-Small Cell Lung Cancer	DOID:3910	lung adenocarcinoma	DOID:1324	lung cancer
GENIE-MSK-P-0001094	GENIE-MSK-P-0001094-T01-IM3	USC	Uterine Serous Carcinoma/Uterine Papillary Serous Carcinoma	Endometrial Cancer	DOID:5750	uterine corpus serous adenocarcinoma	DOID:363	uterine cancer
GENIE-MSK-P-0001095	GENIE-MSK-P-0001095-T01-IM3	USTUMP	Uterine Smooth Muscle Tumor of Uncertain Malignant Potential	Uterine Sarcoma
GENIE-MSK-P-0001096	GENIE-MSK-P-0001096-T01-IM3	CUP	Cancer of Unknown Primary	Cancer of Unknown Primary	DOID:162	cancer	DOID:162	cancer
GENIE-MSK-P-0001097	GENIE-MSK-P-0001097-T01-IM3	LUAD	Lung Adenocarcinoma	Non-Small Cell Lung Cancer	DOID:3910	lung adenocarcinoma	DOID:1324	lung cancer
GENIE-MSK-P-0001097	GENIE-MSK-P-0001097-T02-IM5	LUAD	Lung Adenocarcinoma	Non-Small Cell Lung Cancer	DOID:3910	lung adenocarcinoma	DOID:1324	lung cancer
GENIE-MSK-P-0001098	GENIE-MSK-P-0001098-T01-IM3	MAAP	Mucinous Adenocarcinoma of the Appendix	Appendiceal Cancer	DOID:3608	appendix adenocarcinoma	DOID:11239	appendix cancer
GENIE-MSK-P-0001099	GENIE-MSK-P-0001099-T01-IM3	IDC	Breast Invasive Ductal Carcinoma	Breast Cancer	DOID:3008	invasive ductal carcinoma	DOID:1612	breast cancer
GENIE-MSK-P-0001100	GENIE-MSK-P-0001100-T01-IM3	BLCA	Bladder Urothelial Carcinoma	Bladder Cancer	DOID:4006	bladder urothelial carcinoma	DOID:11054	urinary bladder cancer
GENIE-MSK-P-0001101	GENIE-MSK-P-0001101-T01-IM3	SYNS	Synovial Sarcoma	Soft Tissue Sarcoma	DOID:5485	synovial sarcoma	DOID:201	connective tissue cancer
[truncated: 37,602 more rows]
